# Supplementary material for: A novel semi-supervised model for miRNA-disease association prediction based on ℓ1-norm graph
Source: J Transl Med. 2018 Dec 14;16:357. doi: 10.1186/s12967-018-1741-y (PMC6295065; doi:10.1186/s12967-018-1741-y)
Supplement: Supplementary file 1 — Additional file 1. Disease semantic similarity matrix. [file 12967_2018_1741_MOESM1_ESM.txt]

Colonic Neoplasms	Heart Failure	Lung Neoplasms	Neoplasms	Breast Neoplasms	Muscular Disorders, Atrophic	Carcinoma, Hepatocellular	Myotonic Dystrophy	Pancreatic Neoplasms	Prostatic Neoplasms	Stomach Neoplasms	Arrhythmias, Cardiac	Cardiomyopathy, Hypertrophic	Coronary Artery Disease	Musculoskeletal Abnormalities	Heart Defects, Congenital	Hepatitis	Hepatitis C	Lipid Metabolism Disorders	Dermatitis, Atopic	Leukemia, B-Cell	Ovarian Neoplasms	Precursor B-Cell Lymphoblastic Leukemia-Lymphoma	Psoriasis	Uterine Cervical Neoplasms	Hepatitis, Chronic	Thyroid Neoplasms	Urinary Bladder Neoplasms	Long QT Syndrome	Parkinson Disease	Fragile X Syndrome	Cholangiocarcinoma	Colorectal Neoplasms	Obesity	Leukemia, Lymphocytic, Chronic, B-Cell	Asthma	Polycythemia Vera	Burkitt Lymphoma	Down Syndrome	Hodgkin Disease	Lymphoma, B-Cell	Lymphoma, Large B-Cell, Diffuse	Renal Insufficiency	Leukemia	Lymphoma	Lymphoma, Mantle-Cell	Multiple Myeloma	Pituitary Neoplasms	Autoimmune Diseases	Lymphoproliferative Disorders
Colonic Neoplasms	1	0	0.0455927051671733	0.294117647058824	0.156923076923077	0	0.128065395095368	0	0.2171581769437	0.0445103857566766	0.311572700296736	0	0	0	0	0	0.0669144981412639	0.0169971671388102	0	0	0.0155763239875389	0.061503416856492	0.0099009900990099	0	0.0260869565217391	0.036101083032491	0.0756302521008403	0.0429799426934097	0	0	0	0.0106007067137809	0.744	0	0.0099009900990099	0	0.0439882697947214	0.00795755968169761	0	0.028391167192429	0.0166112956810631	0.0102389078498294	0	0.0631970260223048	0.0487106017191977	0.0166112956810631	0.0193548387096774	0.0669800235017626	0
Heart Failure	0	1	0	0	0	0	0	0	0	0	0	0.352941176470588	0.26530612244898	0.205479452054795	0	0.342857142857143	0	0	0	0	0	0	0	0	0	0	0	0	0.206896551724138	0	0	0	0	0	0	0	0	0	0	0	0	0	0	0	0	0	0.0571428571428571	0	0
Lung Neoplasms	0.0455927051671733	0	1	0.288135593220339	0.176470588235294	0	0.0680628272251309	0	0.0927835051546392	0.0681818181818182	0.0681818181818182	0	0	0	0	0	0	0	0	0	0.0238095238095238	0.079295154185022	0.0188679245283019	0	0.05	0	0.0967741935483871	0.0659340659340659	0	0	0	0.0201342281879195	0.0461538461538462	0	0.0188679245283019	0.22	0.0674157303370786	0.0153061224489796	0	0.036144578313253	0.0253164556962025	0.0194805194805195	0	0.0704225352112676	0.0549450549450549	0.0253164556962025	0.025	0.0851305334846765	0
Neoplasms	0.294117647058824	0	0.288135593220339	1	0.344827586206897	0	0.255474452554745	0	0.257142857142857	0.278688524590164	0.278688524590164	0	0	0	0	0	0	0	0	0	0.298245614035088	0.208092485549133	0.314285714285714	0	0.261904761904762	0	0.272727272727273	0.265625	0	0	0	0.347368421052632	0.234042553191489	0	0.314285714285714	0	0.274193548387097	0.232394366197183	0	0.321428571428571	0.326923076923077	0.33	0	0.454545454545455	0.3125	0.326923076923077	0.193548387096774	0.218045112781955	0
Breast Neoplasms	0.156923076923077	0	0.176470588235294	0.344827586206897	1	0	0.164021164021164	0	0.1875	0.172413793103448	0.172413793103448	0	0	0	0	0	0	0	0	0.111111111111111	0.0602409638554217	0.16	0.0573248407643312	0.166666666666667	0.151685393258427	0	0.195652173913043	0.166666666666667	0	0	0	0.0612244897959184	0.139896373056995	0	0.0573248407643312	0	0.170454545454545	0.0463917525773196	0	0.0731707317073171	0.0641025641025641	0.0592105263157895	0	0.114285714285714	0.0888888888888889	0.0641025641025641	0.0504201680672269	0.168384879725086	0
Muscular Disorders, Atrophic	0	0	0	0	0	1	0	0.516908212560386	0	0	0	0	0	0	0.171428571428571	0	0	0	0	0	0	0	0	0	0	0	0	0	0	0.0887573964497041	0.0276243093922652	0	0	0	0	0	0	0	0.032967032967033	0	0	0	0	0	0	0	0	0.0271940667490729	0
Carcinoma, Hepatocellular	0.128065395095368	0	0.0680628272251309	0.255474452554745	0.164021164021164	0	1	0	0.258215962441315	0.0666666666666667	0.18974358974359	0	0	0	0	0	0.22360248447205	0.0886699507389163	0	0	0.0588235294117647	0.0772357723577236	0.0449438202247191	0	0.050251256281407	0.145454545454545	0.0926829268292683	0.0646766169154229	0	0	0	0.380952380952381	0.130841121495327	0	0.0449438202247191	0	0.065989847715736	0.0372093023255814	0	0.0918918918918919	0.0621468926553672	0.046242774566474	0	0.180124223602484	0.144278606965174	0.0621468926553672	0.0656370656370656	0.0825496342737722	0
Myotonic Dystrophy	0	0	0	0	0	0.516908212560386	0	1	0	0	0	0	0	0	0.161137440758294	0.0358744394618834	0	0	0	0.0885608856088561	0	0	0	0	0	0	0	0	0.0233463035019455	0.175	0.198412698412698	0	0	0	0	0	0	0	0.130434782608696	0	0	0	0	0	0	0	0	0.0311070448307411	0
Pancreatic Neoplasms	0.2171581769437	0	0.0927835051546392	0.257142857142857	0.1875	0	0.258215962441315	0	1	0.0909090909090909	0.272727272727273	0	0	0	0	0	0.0975609756097561	0.0485436893203883	0	0	0.0315789473684211	0.305220883534137	0.0276243093922652	0	0.0742574257425743	0.0714285714285714	0.346153846153846	0.0882352941176471	0	0	0	0.0292397660818713	0.207373271889401	0	0.0276243093922652	0	0.09	0.0229357798165138	0	0.0425531914893617	0.0333333333333333	0.0284090909090909	0	0.0731707317073171	0.0588235294117647	0.0333333333333333	0.0305343511450382	0.30030959752322	0
Prostatic Neoplasms	0.0445103857566766	0	0.0681818181818182	0.278688524590164	0.172413793103448	0	0.0666666666666667	0	0.0909090909090909	1	0.0666666666666667	0	0	0	0	0	0	0	0	0	0.0232558139534884	0.147186147186147	0.0184049079754601	0	0.114130434782609	0	0.0947368421052632	0.193548387096774	0	0	0	0.0196078431372549	0.0452261306532663	0	0.0184049079754601	0	0.0659340659340659	0.015	0	0.0352941176470588	0.0246913580246914	0.0189873417721519	0.0512820512820513	0.0684931506849315	0.0537634408602151	0.0246913580246914	0.0245901639344262	0.0836120401337793	0
Stomach Neoplasms	0.311572700296736	0	0.0681818181818182	0.278688524590164	0.172413793103448	0	0.18974358974359	0	0.272727272727273	0.0666666666666667	1	0	0	0	0	0	0.0821917808219178	0.0319148936170213	0	0	0.0232558139534884	0.0779220779220779	0.0184049079754601	0	0.0489130434782609	0.0533333333333333	0.0947368421052632	0.0645161290322581	0	0	0	0.0196078431372549	0.316582914572864	0	0.0184049079754601	0	0.0659340659340659	0.015	0	0.0352941176470588	0.0246913580246914	0.0189873417721519	0	0.0684931506849315	0.0537634408602151	0.0246913580246914	0.0245901639344262	0.0836120401337793	0
Arrhythmias, Cardiac	0	0.352941176470588	0	0	0	0	0	0	0	0	0	1	0.228070175438596	0.176470588235294	0	0.292682926829268	0	0	0	0	0	0	0	0	0	0	0	0	0.606060606060606	0	0	0	0	0.0588235294117647	0	0	0	0	0	0	0	0	0	0	0	0	0.0512820512820513	0	0
Cardiomyopathy, Hypertrophic	0	0.26530612244898	0	0	0	0	0	0	0	0	0	0.228070175438596	1	0.116022099447514	0	0.222857142857143	0	0	0	0	0	0	0	0	0	0	0	0	0.129186602870813	0	0	0	0	0	0	0	0	0	0	0	0	0	0	0	0	0	0.036734693877551	0	0
Coronary Artery Disease	0	0.205479452054795	0	0	0	0	0	0	0	0	0	0.176470588235294	0.116022099447514	1	0	0.172413793103448	0	0	0	0	0	0	0	0	0	0	0	0	0.0865384615384615	0	0	0	0	0	0	0	0	0	0	0	0	0	0	0	0	0	0.0737704918032787	0	0
Musculoskeletal Abnormalities	0	0	0	0	0	0.171428571428571	0	0.161137440758294	0	0	0	0	0	0	1	0.230769230769231	0	0	0	0.0588235294117647	0	0	0	0	0	0	0	0	0.157894736842105	0	0.162162162162162	0	0	0	0	0	0	0	0.193548387096774	0	0	0	0	0	0	0	0	0	0
Heart Defects, Congenital	0	0.342857142857143	0	0	0	0	0	0.0358744394618834	0	0	0	0.292682926829268	0.222857142857143	0.172413793103448	0.230769230769231	1	0	0	0	0.037037037037037	0	0	0	0	0	0	0	0	0.623762376237624	0	0.0913705583756345	0	0	0	0	0	0	0	0.121212121212121	0	0	0	0	0	0	0	0.0504201680672269	0	0
Hepatitis	0.0669144981412639	0	0	0	0	0	0.22360248447205	0	0.0975609756097561	0	0.0821917808219178	0	0	0	0	0	1	0.454545454545455	0	0	0	0	0	0	0	0.724137931034483	0	0	0	0	0	0	0.0606060606060606	0	0	0	0	0	0	0	0	0	0	0	0	0	0	0	0
Hepatitis C	0.0169971671388102	0	0	0	0	0	0.0886699507389163	0	0.0485436893203883	0	0.0319148936170213	0	0	0	0	0	0.454545454545455	1	0	0	0	0	0	0	0	0.265822784810127	0	0	0	0	0	0	0.0193236714975845	0	0	0	0	0.0865384615384615	0	0	0	0	0	0	0	0	0	0	0
Lipid Metabolism Disorders	0	0	0	0	0	0	0	0	0	0	0	0	0	0	0	0	0	0	1	0	0	0	0	0	0	0	0	0	0	0	0	0	0	0.0821917808219178	0	0	0	0	0	0	0	0	0	0	0	0	0	0	0
Dermatitis, Atopic	0	0	0	0	0.111111111111111	0	0	0.0885608856088561	0	0	0	0	0	0	0.0588235294117647	0.037037037037037	0	0	0	1	0.0280373831775701	0	0.024390243902439	0.125	0	0	0	0	0.024	0	0.073469387755102	0	0	0	0.024390243902439	0.170731707317073	0	0.0185950413223141	0.0975609756097561	0.0283018867924528	0.0245098039215686	0.0225	0	0	0.0350877192982456	0.0245098039215686	0.027972027972028	0	0.111111111111111
Leukemia, B-Cell	0.0155763239875389	0	0.0238095238095238	0.298245614035088	0.0602409638554217	0	0.0588235294117647	0	0.0315789473684211	0.0232558139534884	0.0232558139534884	0	0	0	0	0	0	0	0	0.0280373831775701	1	0.0269058295964126	0.483870967741935	0	0.0170454545454545	0	0.032967032967033	0.0224719101123595	0	0	0	0.0620689655172414	0.0157068062827225	0	0.793548387096774	0.0204081632653061	0.0459770114942529	0.177083333333333	0	0.358024691358025	0.272727272727273	0.226666666666667	0	0.507246376811594	0.50561797752809	0.272727272727273	0.271186440677966	0.0289017341040462	0.138461538461538
Ovarian Neoplasms	0.061503416856492	0	0.079295154185022	0.208092485549133	0.16	0	0.0772357723577236	0	0.305220883534137	0.147186147186147	0.0779220779220779	0	0	0	0	0	0	0	0	0	0.0269058295964126	1	0.0233644859813084	0	0.302127659574468	0	0.315352697095436	0.206751054852321	0	0	0	0.0245098039215686	0.06	0	0.0233644859813084	0	0.0772532188841202	0.0199203187250996	0	0.0361990950226244	0.028169014084507	0.0239234449760766	0.072463768115942	0.0609137055837563	0.0506329113924051	0.028169014084507	0.0271186440677966	0.278837420526794	0
Precursor B-Cell Lymphoblastic Leukemia-Lymphoma	0.0099009900990099	0	0.0188679245283019	0.314285714285714	0.0573248407643312	0	0.0449438202247191	0	0.0276243093922652	0.0184049079754601	0.0184049079754601	0	0	0	0	0	0	0	0	0.024390243902439	0.483870967741935	0.0233644859813084	1	0	0.0119760479041916	0	0.0289017341040462	0.0177514792899408	0	0	0	0.0441176470588235	0.010989010989011	0	0.342465753424658	0.0160427807486631	0.0363636363636364	0.114754098360656	0	0.294117647058824	0.2	0.148936170212766	0	0.488372093023256	0.455621301775148	0.2	0.233480176211454	0.0253317249698432	0.140495867768595
Psoriasis	0	0	0	0	0.166666666666667	0	0	0	0	0	0	0	0	0	0	0	0	0	0	0.125	0	0	0	1	0	0	0	0	0	0	0	0	0	0	0	0	0	0	0	0	0	0	0	0	0	0	0	0	0
Uterine Cervical Neoplasms	0.0260869565217391	0	0.05	0.261904761904762	0.151685393258427	0	0.050251256281407	0	0.0742574257425743	0.114130434782609	0.0489130434782609	0	0	0	0	0	0	0	0	0	0.0170454545454545	0.302127659574468	0.0119760479041916	0	1	0	0.077319587628866	0.157894736842105	0	0	0	0.0127388535031847	0.0295566502463054	0	0.0119760479041916	0	0.0483870967741935	0.00980392156862745	0	0.028735632183908	0.0180722891566265	0.0123456790123457	0.05625	0.06	0.0473684210526316	0.0180722891566265	0.0201612903225806	0.0690032858707558	0
Hepatitis, Chronic	0.036101083032491	0	0	0	0	0	0.145454545454545	0	0.0714285714285714	0	0.0533333333333333	0	0	0	0	0	0.724137931034483	0.265822784810127	0	0	0	0	0	0	0	1	0	0	0	0	0	0	0.0355029585798817	0	0	0	0	0	0	0	0	0	0	0	0	0	0	0	0
Thyroid Neoplasms	0.0756302521008403	0	0.0967741935483871	0.272727272727273	0.195652173913043	0	0.0926829268292683	0	0.346153846153846	0.0947368421052632	0.0947368421052632	0	0	0	0	0	0	0	0	0	0.032967032967033	0.315352697095436	0.0289017341040462	0	0.077319587628866	0	1	0.0918367346938776	0	0	0	0.0306748466257669	0.0717703349282297	0	0.0289017341040462	0	0.09375	0.0238095238095238	0	0.0444444444444444	0.0348837209302326	0.0297619047619048	0	0.0769230769230769	0.0612244897959184	0.0348837209302326	0.031496062992126	0.310565635005336	0
Urinary Bladder Neoplasms	0.0429799426934097	0	0.0659340659340659	0.265625	0.166666666666667	0	0.0646766169154229	0	0.0882352941176471	0.193548387096774	0.0645161290322581	0	0	0	0	0	0	0	0	0	0.0224719101123595	0.206751054852321	0.0177514792899408	0	0.157894736842105	0	0.0918367346938776	1	0	0	0	0.0188679245283019	0.0439024390243902	0	0.0177514792899408	0	0.0638297872340425	0.0145631067961165	0	0.0340909090909091	0.0238095238095238	0.0182926829268293	0.222222222222222	0.0657894736842105	0.0520833333333333	0.0238095238095238	0.024	0.0814332247557003	0
Long QT Syndrome	0	0.206896551724138	0	0	0	0	0	0.0233463035019455	0	0	0	0.606060606060606	0.129186602870813	0.0865384615384615	0.157894736842105	0.623762376237624	0	0	0	0.024	0	0	0	0	0	0	0	0	1	0	0.051948051948052	0	0	0.0288461538461538	0	0	0	0	0.0775862068965517	0	0	0	0	0	0	0	0.0294117647058824	0	0
Parkinson Disease	0	0	0	0	0	0.0887573964497041	0	0.175	0	0	0	0	0	0	0	0	0	0	0	0	0	0	0	0	0	0	0	0	0	1	0.0560747663551402	0	0	0	0	0	0	0	0.0604651162790698	0	0	0	0	0	0	0	0	0.133900106269926	0
Fragile X Syndrome	0	0	0	0	0	0.0276243093922652	0	0.198412698412698	0	0	0	0	0	0	0.162162162162162	0.0913705583756345	0	0	0	0.073469387755102	0	0	0	0	0	0	0	0	0.051948051948052	0.0560747663551402	1	0	0	0	0	0	0	0	0.436123348017621	0	0	0	0	0	0	0	0	0.0101112234580384	0
Cholangiocarcinoma	0.0106007067137809	0	0.0201342281879195	0.347368421052632	0.0612244897959184	0	0.380952380952381	0	0.0292397660818713	0.0196078431372549	0.0196078431372549	0	0	0	0	0	0	0	0	0	0.0620689655172414	0.0245098039215686	0.0441176470588235	0	0.0127388535031847	0	0.0306748466257669	0.0188679245283019	0	0	0	1	0.0116279069767442	0	0.0441176470588235	0	0.0193548387096774	0.0346820809248555	0	0.104895104895105	0.0666666666666667	0.0458015267175573	0	0.226890756302521	0.169811320754717	0.0666666666666667	0.0691244239631336	0.026615969581749	0
Colorectal Neoplasms	0.744	0	0.0461538461538462	0.234042553191489	0.139896373056995	0	0.130841121495327	0	0.207373271889401	0.0452261306532663	0.316582914572864	0	0	0	0	0	0.0606060606060606	0.0193236714975845	0	0	0.0157068062827225	0.06	0.010989010989011	0	0.0295566502463054	0.0355029585798817	0.0717703349282297	0.0439024390243902	0	0	0	0.0116279069767442	1	0	0.010989010989011	0	0.0447761194029851	0.0091324200913242	0	0.0264550264550265	0.0165745856353591	0.0112994350282486	0	0.0545454545454545	0.0439024390243902	0.0165745856353591	0.0190114068441065	0.0647482014388489	0
Obesity	0	0	0	0	0	0	0	0	0	0	0	0.0588235294117647	0	0	0	0	0	0	0.0821917808219178	0	0	0	0	0	0	0	0	0	0.0288461538461538	0	0	0	0	1	0	0	0	0	0	0	0	0	0	0	0	0	0	0	0
Leukemia, Lymphocytic, Chronic, B-Cell	0.0099009900990099	0	0.0188679245283019	0.314285714285714	0.0573248407643312	0	0.0449438202247191	0	0.0276243093922652	0.0184049079754601	0.0184049079754601	0	0	0	0	0	0	0	0	0.024390243902439	0.793548387096774	0.0233644859813084	0.342465753424658	0	0.0119760479041916	0	0.0289017341040462	0.0177514792899408	0	0	0	0.0441176470588235	0.010989010989011	0	1	0.0160427807486631	0.0363636363636364	0.114754098360656	0	0.294117647058824	0.2	0.148936170212766	0	0.488372093023256	0.455621301775148	0.2	0.233480176211454	0.0253317249698432	0.140495867768595
Asthma	0	0	0.22	0	0	0	0	0	0	0	0	0	0	0	0	0	0	0	0	0.170731707317073	0.0204081632653061	0	0.0160427807486631	0	0	0	0	0	0	0	0	0	0	0	0.0160427807486631	1	0	0.0111607142857143	0	0.0206185567010309	0.0161290322580645	0.0137362637362637	0	0	0.0285714285714286	0.0161290322580645	0.0223880597014925	0	0.111111111111111
Polycythemia Vera	0.0439882697947214	0	0.0674157303370786	0.274193548387097	0.170454545454545	0	0.065989847715736	0	0.09	0.0659340659340659	0.0659340659340659	0	0	0	0	0	0	0	0	0	0.0459770114942529	0.0772532188841202	0.0363636363636364	0	0.0483870967741935	0	0.09375	0.0638297872340425	0	0	0	0.0193548387096774	0.0447761194029851	0	0.0363636363636364	0	1	0.0272277227722772	0	0.0581395348837209	0.0426829268292683	0.034375	0	0.0675675675675676	0.0851063829787234	0.0426829268292683	0.0731707317073171	0.0828729281767956	0
Burkitt Lymphoma	0.00795755968169761	0	0.0153061224489796	0.232394366197183	0.0463917525773196	0	0.0372093023255814	0	0.0229357798165138	0.015	0.015	0	0	0	0	0	0	0.0865384615384615	0	0.0185950413223141	0.177083333333333	0.0199203187250996	0.114754098360656	0	0.00980392156862745	0	0.0238095238095238	0.0145631067961165	0	0	0	0.0346820809248555	0.0091324200913242	0	0.114754098360656	0.0111607142857143	0.0272277227722772	1	0	0.315789473684211	0.593406593406593	0.404494382022472	0	0.162650602409639	0.524271844660194	0.32967032967033	0.185606060606061	0.0214943705220061	0.104430379746835
Down Syndrome	0	0	0	0	0	0.032967032967033	0	0.130434782608696	0	0	0	0	0	0	0.193548387096774	0.121212121212121	0	0	0	0.0975609756097561	0	0	0	0	0	0	0	0	0.0775862068965517	0.0604651162790698	0.436123348017621	0	0	0	0	0	0	0	1	0	0	0	0	0	0	0	0	0.014098690835851	0
Hodgkin Disease	0.028391167192429	0	0.036144578313253	0.321428571428571	0.0731707317073171	0	0.0918918918918919	0	0.0425531914893617	0.0352941176470588	0.0352941176470588	0	0	0	0	0	0	0	0	0.0283018867924528	0.358024691358025	0.0361990950226244	0.294117647058824	0	0.028735632183908	0	0.0444444444444444	0.0340909090909091	0	0	0	0.104895104895105	0.0264550264550265	0	0.294117647058824	0.0206185567010309	0.0581395348837209	0.315789473684211	0	1	0.473684210526316	0.405405405405405	0	0.264705882352941	0.818181818181818	0.473684210526316	0.299145299145299	0.0385064177362894	0.140625
Lymphoma, B-Cell	0.0166112956810631	0	0.0253164556962025	0.326923076923077	0.0641025641025641	0	0.0621468926553672	0	0.0333333333333333	0.0246913580246914	0.0246913580246914	0	0	0	0	0	0	0	0	0.0245098039215686	0.272727272727273	0.028169014084507	0.2	0	0.0180722891566265	0	0.0348837209302326	0.0238095238095238	0	0	0	0.0666666666666667	0.0165745856353591	0	0.2	0.0161290322580645	0.0426829268292683	0.593406593406593	0	0.473684210526316	1	0.771428571428571	0	0.234375	0.714285714285714	0.555555555555556	0.247787610619469	0.0303030303030303	0.141666666666667
Lymphoma, Large B-Cell, Diffuse	0.0102389078498294	0	0.0194805194805195	0.33	0.0592105263157895	0	0.046242774566474	0	0.0284090909090909	0.0189873417721519	0.0189873417721519	0	0	0	0	0	0	0	0	0.0225	0.226666666666667	0.0239234449760766	0.148936170212766	0	0.0123456790123457	0	0.0297619047619048	0.0182926829268293	0	0	0	0.0458015267175573	0.0112994350282486	0	0.148936170212766	0.0137362637362637	0.034375	0.404494382022472	0	0.405405405405405	0.771428571428571	1	0	0.217741935483871	0.658536585365854	0.428571428571429	0.220720720720721	0.0259579728059332	0.142241379310345
Renal Insufficiency	0	0	0	0	0	0	0	0	0	0.0512820512820513	0	0	0	0	0	0	0	0	0	0	0	0.072463768115942	0	0	0.05625	0	0	0.222222222222222	0	0	0	0	0	0	0	0	0	0	0	0	0	0	1	0	0	0	0	0	0
Leukemia	0.0631970260223048	0	0.0704225352112676	0.454545454545455	0.114285714285714	0	0.180124223602484	0	0.0731707317073171	0.0684931506849315	0.0684931506849315	0	0	0	0	0	0	0	0	0	0.507246376811594	0.0609137055837563	0.488372093023256	0	0.06	0	0.0769230769230769	0.0657894736842105	0	0	0	0.226890756302521	0.0545454545454545	0	0.488372093023256	0	0.0675675675675676	0.162650602409639	0	0.264705882352941	0.234375	0.217741935483871	0	1	0.315789473684211	0.234375	0.171428571428571	0.064388961892247	0
Lymphoma	0.0487106017191977	0	0.0549450549450549	0.3125	0.0888888888888889	0	0.144278606965174	0	0.0588235294117647	0.0537634408602151	0.0537634408602151	0	0	0	0	0	0	0	0	0.0350877192982456	0.50561797752809	0.0506329113924051	0.455621301775148	0	0.0473684210526316	0	0.0612244897959184	0.0520833333333333	0	0	0	0.169811320754717	0.0439024390243902	0	0.455621301775148	0.0285714285714286	0.0851063829787234	0.524271844660194	0	0.818181818181818	0.714285714285714	0.658536585365854	0	0.315789473684211	1	0.714285714285714	0.392	0.0532030401737242	0.138888888888889
Lymphoma, Mantle-Cell	0.0166112956810631	0	0.0253164556962025	0.326923076923077	0.0641025641025641	0	0.0621468926553672	0	0.0333333333333333	0.0246913580246914	0.0246913580246914	0	0	0	0	0	0	0	0	0.0245098039215686	0.272727272727273	0.028169014084507	0.2	0	0.0180722891566265	0	0.0348837209302326	0.0238095238095238	0	0	0	0.0666666666666667	0.0165745856353591	0	0.2	0.0161290322580645	0.0426829268292683	0.32967032967033	0	0.473684210526316	0.555555555555556	0.428571428571429	0	0.234375	0.714285714285714	1	0.247787610619469	0.0303030303030303	0.141666666666667
Multiple Myeloma	0.0193548387096774	0.0571428571428571	0.025	0.193548387096774	0.0504201680672269	0	0.0656370656370656	0	0.0305343511450382	0.0245901639344262	0.0245901639344262	0.0512820512820513	0.036734693877551	0.0737704918032787	0	0.0504201680672269	0	0	0	0.027972027972028	0.271186440677966	0.0271186440677966	0.233480176211454	0	0.0201612903225806	0	0.031496062992126	0.024	0.0294117647058824	0	0	0.0691244239631336	0.0190114068441065	0	0.233480176211454	0.0223880597014925	0.0731707317073171	0.185606060606061	0	0.299145299145299	0.247787610619469	0.220720720720721	0	0.171428571428571	0.392	0.247787610619469	1	0.028620988725065	0.099009900990099
Pituitary Neoplasms	0.0669800235017626	0	0.0851305334846765	0.218045112781955	0.168384879725086	0.0271940667490729	0.0825496342737722	0.0311070448307411	0.30030959752322	0.0836120401337793	0.0836120401337793	0	0	0	0	0	0	0	0	0	0.0289017341040462	0.278837420526794	0.0253317249698432	0	0.0690032858707558	0	0.310565635005336	0.0814332247557003	0	0.133900106269926	0.0101112234580384	0.026615969581749	0.0647482014388489	0	0.0253317249698432	0	0.0828729281767956	0.0214943705220061	0.014098690835851	0.0385064177362894	0.0303030303030303	0.0259579728059332	0	0.064388961892247	0.0532030401737242	0.0303030303030303	0.028620988725065	1	0
Autoimmune Diseases	0	0	0	0	0	0	0	0	0	0	0	0	0	0	0	0	0	0	0	0.111111111111111	0.138461538461538	0	0.140495867768595	0	0	0	0	0	0	0	0	0	0	0	0.140495867768595	0.111111111111111	0	0.104430379746835	0	0.140625	0.141666666666667	0.142241379310345	0	0	0.138888888888889	0.141666666666667	0.099009900990099	0	1
Lymphoproliferative Disorders	0	0	0	0	0	0	0	0	0	0	0	0	0	0	0	0	0	0	0	0.0566037735849057	0.617283950617284	0	0.588235294117647	0	0	0	0	0	0	0	0	0	0	0	0.588235294117647	0.0515463917525773	0.0581395348837209	0.447368421052632	0	0.625	0.592105263157895	0.574324324324324	0	0	0.681818181818182	0.592105263157895	0.401709401709402	0	0.1875
Hematologic Neoplasms	0.160883280757098	0	0.180722891566265	0.357142857142857	0.292682926829268	0	0.167567567567568	0	0.191489361702128	0.176470588235294	0.176470588235294	0	0	0	0	0	0	0	0	0	0.123456790123457	0.16289592760181	0.117647058823529	0	0.155172413793103	0	0.2	0.170454545454545	0	0	0	0.0629370629370629	0.142857142857143	0	0.117647058823529	0	0.581395348837209	0.0921052631578947	0	0.1375	0.125	0.118243243243243	0	0.117647058823529	0.159090909090909	0.125	0.179487179487179	0.171528588098016	0
Leukemia, Promyelocytic, Acute	0.0106007067137809	0	0.0201342281879195	0.347368421052632	0.0612244897959184	0	0.0476190476190476	0	0.0292397660818713	0.0196078431372549	0.0196078431372549	0	0	0	0	0	0	0	0	0	0.144827586206897	0.0245098039215686	0.102941176470588	0	0.0127388535031847	0	0.0306748466257669	0.0188679245283019	0	0	0	0.0476190476190476	0.0116279069767442	0	0.102941176470588	0	0.0193548387096774	0.0346820809248555	0	0.104895104895105	0.0666666666666667	0.0458015267175573	0	0.529411764705882	0.169811320754717	0.0666666666666667	0.0691244239631336	0.026615969581749	0
Endomyocardial Fibrosis	0	0.310344827586207	0	0	0	0	0	0	0	0	0	0.257142857142857	0.390728476821192	0.12	0	0.25	0	0	0	0	0	0	0	0	0	0	0	0	0.134831460674157	0	0	0	0	0	0	0	0	0	0	0	0	0	0	0	0	0	0.0373831775700935	0	0
Hypertrophy	0	0	0	0	0	0	0	0	0	0	0	0.117647058823529	0	0	0	0	0	0	0	0	0	0	0	0	0	0	0	0	0.0689655172413793	0	0	0	0	0.0684931506849315	0	0	0	0	0	0	0	0	0	0	0	0	0	0	0
Brain Neoplasms	0.0445103857566766	0	0.0681818181818182	0.278688524590164	0.172413793103448	0.0506329113924051	0.0666666666666667	0.0480349344978166	0.0909090909090909	0.0666666666666667	0.0666666666666667	0	0	0	0	0	0	0	0	0	0.0232558139534884	0.0779220779220779	0.0184049079754601	0	0.0489130434782609	0	0.0947368421052632	0.0645161290322581	0	0.256544502617801	0.0246305418719212	0.0196078431372549	0.0452261306532663	0	0.0184049079754601	0	0.0659340659340659	0.015	0.0294117647058824	0.0352941176470588	0.0246913580246914	0.0189873417721519	0	0.0684931506849315	0.0537634408602151	0.0246913580246914	0.0245901639344262	0.536231884057971	0
Focal Epithelial Hyperplasia	0	0	0	0	0	0	0	0	0	0	0	0	0	0	0	0	0	0	0	0	0	0	0	0	0	0	0	0	0	0	0	0	0	0	0	0	0	0	0	0	0	0	0	0	0	0	0	0	0
Glioblastoma	0.00851788756388416	0	0.0178282009724473	0.326683291770574	0.0574712643678161	0	0.0764790764790765	0	0.0269503546099291	0.0173775671406003	0.0173775671406003	0	0	0	0	0	0	0	0	0	0.0549084858569052	0.022700119474313	0.0371681415929204	0	0.0107858243451464	0	0.0282317979197623	0.0167427701674277	0	0	0	0.0857142857142857	0.00987306064880113	0	0.0371681415929204	0	0.0171606864274571	0.02945301542777	0	0.0961214165261383	0.0588235294117647	0.0385321100917431	0	0.211267605633803	0.159817351598174	0.0588235294117647	0.0641169853768279	0.0246913580246914	0
Heart Diseases	0	0.692307692307692	0	0	0	0	0	0	0	0	0	0.5625	0.453237410071942	0.391304347826087	0	0.545454545454545	0	0	0	0	0	0	0	0	0	0	0	0	0.36144578313253	0	0	0	0	0	0	0	0	0	0	0	0	0	0	0	0	0	0.099009900990099	0	0
Tourette Syndrome	0	0	0	0	0	0.0515463917525773	0	0.320754716981132	0	0	0	0	0	0	0.0606060606060606	0.0380952380952381	0	0	0	0.0930232558139535	0	0	0	0	0	0	0	0	0.0245901639344262	0.45374449339207	0.205020920502092	0	0	0	0	0	0	0	0.133333333333333	0	0	0	0	0	0	0	0	0.109510086455331	0
Acquired Immunodeficiency Syndrome	0	0	0	0	0	0	0	0	0	0	0	0	0	0	0	0	0	0.156398104265403	0	0.0326530612244898	0.0307692307692308	0	0.0268817204301075	0	0	0	0	0	0	0	0	0	0	0	0.0268817204301075	0.026431718061674	0	0.0964125560538117	0	0.0310880829015544	0.027027027027027	0.0248618784530387	0	0	0.0382775119617225	0.027027027027027	0.0299625468164794	0	0.124223602484472
RNA Virus Infections	0	0	0	0	0	0	0	0	0	0	0	0	0	0	0	0	0	0.465753424657534	0	0	0	0	0	0	0	0	0	0	0	0	0	0	0	0	0	0	0	0.139240506329114	0	0	0	0	0	0	0	0	0	0	0
Neuroblastoma	0.00851788756388416	0	0.0178282009724473	0.326683291770574	0.0574712643678161	0	0.0764790764790765	0	0.0269503546099291	0.0173775671406003	0.0173775671406003	0	0	0	0	0	0	0	0	0	0.0549084858569052	0.022700119474313	0.0371681415929204	0	0.0107858243451464	0	0.0282317979197623	0.0167427701674277	0	0	0	0.0857142857142857	0.00987306064880113	0	0.0371681415929204	0	0.0171606864274571	0.02945301542777	0	0.0961214165261383	0.0588235294117647	0.0385321100917431	0	0.211267605633803	0.159817351598174	0.0588235294117647	0.0641169853768279	0.0246913580246914	0
Neoplasms, Germ Cell and Embryonal	0.0631970260223048	0	0.0704225352112676	0.454545454545455	0.114285714285714	0	0.180124223602484	0	0.0731707317073171	0.0684931506849315	0.0684931506849315	0	0	0	0	0	0	0	0	0	0.217391304347826	0.0609137055837563	0.209302325581395	0	0.06	0	0.0769230769230769	0.0657894736842105	0	0	0	0.226890756302521	0.0545454545454545	0	0.209302325581395	0	0.0675675675675676	0.162650602409639	0	0.264705882352941	0.234375	0.217741935483871	0	0.428571428571429	0.315789473684211	0.234375	0.171428571428571	0.064388961892247	0
Testicular Neoplasms	0.0900692840646651	0	0.107142857142857	0.223529411764706	0.189189189189189	0	0.102880658436214	0	0.333333333333333	0.421052631578947	0.105263157894737	0	0	0	0	0	0	0	0	0	0.0363636363636364	0.422939068100358	0.033175355450237	0	0.142241379310345	0	0.34453781512605	0.205128205128205	0	0	0	0.0348258706467662	0.0850202429149798	0	0.033175355450237	0	0.104347826086957	0.0282258064516129	0	0.0458715596330275	0.0380952380952381	0.0339805825242718	0.0392156862745098	0.0721649484536082	0.0598290598290598	0.0380952380952381	0.0342465753424658	0.303948576675849	0
Diabetes Mellitus	0	0	0	0	0	0	0	0	0.130434782608696	0	0	0	0	0	0	0	0	0	0.272727272727273	0	0	0.129032258064516	0	0	0	0	0.136363636363636	0	0	0	0	0	0	0.0481927710843374	0	0	0	0	0	0	0	0	0	0	0	0	0	0.114149821640904	0
Alzheimer Disease	0	0	0	0	0	0.0632911392405063	0	0.126637554585153	0	0	0	0	0	0	0	0	0	0	0	0	0	0	0	0	0	0	0	0	0	0.329842931937173	0.0344827586206897	0	0	0	0	0	0	0	0.0392156862745098	0	0	0	0	0	0	0	0	0.127090301003344	0
Nasopharyngeal Neoplasms	0.0259365994236311	0	0.0497237569060773	0.259842519685039	0.150837988826816	0	0.05	0	0.0738916256157636	0.0486486486486487	0.0486486486486487	0	0	0	0	0	0	0	0	0	0.0169491525423729	0.0635593220338983	0.0119047619047619	0	0.0317460317460317	0	0.179487179487179	0.0471204188481675	0	0	0	0.0126582278481013	0.0294117647058824	0	0.0119047619047619	0	0.0481283422459893	0.00975609756097561	0	0.0285714285714286	0.0179640718562874	0.0122699386503067	0	0.0596026490066225	0.0471204188481675	0.0179640718562874	0.0200803212851406	0.0687022900763359	0
Retinal Neovascularization	0	0	0	0	0	0	0	0	0	0	0	0.180722891566265	0	0	0	0	0	0	0	0	0	0	0	0	0	0	0	0	0.0882352941176471	0	0	0	0	0.0227272727272727	0	0	0	0	0	0	0	0	0	0	0	0	0	0	0
Leukemia, Myeloid, Acute	0.0177935943060498	0	0.027027027027027	0.361702127659574	0.0684931506849315	0	0.0658682634730539	0	0.0352941176470588	0.0263157894736842	0.0263157894736842	0	0	0	0	0	0	0	0	0	0.194444444444444	0.0295566502463054	0.155555555555556	0	0.0192307692307692	0	0.037037037037037	0.0253164556962025	0	0	0	0.072	0.0175438596491228	0	0.155555555555556	0	0.025974025974026	0.0523255813953488	0	0.126760563380282	0.0895522388059701	0.0692307692307692	0	0.593220338983051	0.189873417721519	0.0895522388059701	0.0833333333333333	0.0318471337579618	0
Hamartoma Syndrome, Multiple	0.0476190476190476	0	0.0537634408602151	0.303030303030303	0.0869565217391304	0	0.0536585365853659	0.100418410041841	0.0576923076923077	0.0526315789473684	0.0526315789473684	0	0	0	0.0697674418604651	0.0434782608695652	0	0	0	0.103448275862069	0.0549450549450549	0.0497925311203319	0.0520231213872832	0	0.0463917525773196	0	0.06	0.0510204081632653	0.0275229357798165	0	0.0845070422535211	0.0552147239263804	0.0430622009569378	0	0.0520231213872832	0	0.0520833333333333	0.0428571428571429	0.11214953271028	0.0666666666666667	0.0581395348837209	0.0535714285714286	0	0.102564102564103	0.0816326530612245	0.0581395348837209	0.047244094488189	0.0522945570971185	0
Eczema	0	0	0	0	0.15	0	0	0	0	0	0	0	0	0	0	0	0	0	0	0.423076923076923	0	0	0	0.176470588235294	0	0	0	0	0	0	0	0	0	0	0	0	0	0	0	0	0	0	0	0	0	0	0	0	0
Melanoma	0.031700288184438	0	0.0386740331491713	0.291338582677165	0.0726256983240224	0	0.1	0	0.0443349753694581	0.0378378378378378	0.0378378378378378	0	0	0	0	0	0	0	0	0	0.11864406779661	0.038135593220339	0.107142857142857	0	0.0317460317460317	0	0.0461538461538462	0.0366492146596859	0	0	0	0.113924050632911	0.0294117647058824	0	0.107142857142857	0	0.0374331550802139	0.0878048780487805	0	0.154285714285714	0.125748502994012	0.110429447852761	0	0.258278145695364	0.204188481675393	0.125748502994012	0.108433734939759	0.0403489640130862	0
Myeloproliferative Disorders	0	0	0	0	0	0	0	0	0	0	0	0	0	0	0	0	0	0	0	0	0.0422535211267606	0	0.037593984962406	0	0	0	0	0	0	0	0	0	0	0	0.037593984962406	0	0.592105263157895	0.0264705882352941	0	0.0428571428571429	0.0378787878787879	0.03515625	0	0	0.0512820512820513	0.0378787878787879	0.0841121495327103	0	0
Liver Diseases, Alcoholic	0.0547112462006079	0	0	0	0	0	0.18848167539267	0	0.0824742268041237	0	0.0681818181818182	0	0	0	0	0	0.338028169014085	0.16304347826087	0	0	0	0	0	0	0	0.246575342465753	0	0	0	0	0	0	0.0512820512820513	0	0	0	0	0	0	0	0	0	0	0	0	0	0	0	0
ACTH-Secreting Pituitary Adenoma	0.0398936170212766	0	0.061381074168798	0.240282685512367	0.155038759689922	0.0253521126760563	0.144522144522145	0.0301810865191147	0.248275862068966	0.0601503759398496	0.0601503759398496	0	0	0	0	0	0	0	0	0	0.0626631853785901	0.231536926147705	0.0493150684931507	0	0.0442260442260442	0	0.257756563245823	0.0583941605839416	0	0.116389548693587	0.00674157303370787	0.121739130434783	0.0411899313501144	0	0.0493150684931507	0	0.0595533498759305	0.041002277904328	0.0111856823266219	0.0949868073878628	0.0661157024793388	0.0507042253521127	0	0.181268882175227	0.145985401459854	0.0661157024793388	0.0683111954459203	0.626666666666667	0
Precursor Cell Lymphoblastic Leukemia-Lymphoma	0.0155763239875389	0	0.0238095238095238	0.298245614035088	0.0602409638554217	0	0.0588235294117647	0	0.0315789473684211	0.0232558139534884	0.0232558139534884	0	0	0	0	0	0	0	0	0.0280373831775701	0.609756097560976	0.0269058295964126	0.793548387096774	0	0.0170454545454545	0	0.032967032967033	0.0224719101123595	0	0	0	0.0620689655172414	0.0157068062827225	0	0.483870967741935	0.0204081632653061	0.0459770114942529	0.177083333333333	0	0.358024691358025	0.272727272727273	0.226666666666667	0	0.507246376811594	0.50561797752809	0.272727272727273	0.271186440677966	0.0289017341040462	0.138461538461538
Astrocytoma	0.0132450331125828	0	0.0220820189274448	0.320574162679426	0.060702875399361	0	0.0985915492957746	0	0.0304709141274238	0.0215384615384615	0.0215384615384615	0	0	0	0	0	0	0	0	0	0.0679611650485437	0.0257611241217799	0.0515463917525773	0	0.015015015015015	0	0.0318840579710145	0.0207715133531157	0	0	0	0.114391143911439	0.0137741046831956	0	0.0515463917525773	0	0.0212765957446809	0.0410958904109589	0	0.108196721311475	0.0726643598615917	0.0533807829181495	0	0.221789883268482	0.169139465875371	0.0726643598615917	0.0728476821192053	0.0278113663845224	0
Barrett Esophagus	0.144615384615385	0	0.0588235294117647	0.344827586206897	0.0952380952380952	0	0.100529100529101	0	0.125	0.0574712643678161	0.195402298850575	0	0	0	0	0	0.0857142857142857	0.032967032967033	0	0	0.0602409638554217	0.0533333333333333	0.0573248407643312	0	0.050561797752809	0.0555555555555556	0.0652173913043478	0.0555555555555556	0	0	0	0.0612244897959184	0.139896373056995	0	0.0573248407643312	0	0.0568181818181818	0.0463917525773196	0	0.0731707317073171	0.0641025641025641	0.0592105263157895	0	0.114285714285714	0.0888888888888889	0.0641025641025641	0.0504201680672269	0.0561282932416953	0
Carcinoma, Renal Cell	0.0238726790450928	0	0.0459183673469388	0.232394366197183	0.139175257731959	0	0.325581395348837	0	0.0688073394495413	0.135	0.045	0	0	0	0	0	0	0	0	0	0.046875	0.155378486055777	0.0327868852459016	0	0.0980392156862745	0	0.0714285714285714	0.349514563106796	0	0	0	0.358381502890173	0.0273972602739726	0	0.0327868852459016	0	0.0445544554455446	0.0272727272727273	0	0.0789473684210526	0.0494505494505494	0.0337078651685393	0.289772727272727	0.162650602409639	0.131067961165049	0.0494505494505494	0.0568181818181818	0.0644831115660184	0
Leukemia, Myeloid, Chronic-Phase	0.00958466453674121	0	0.0182926829268293	0.3	0.0555555555555556	0	0.0437158469945355	0	0.0268817204301075	0.0178571428571429	0.0178571428571429	0	0	0	0	0	0	0	0	0	0.15	0.0228310502283105	0.105960264900662	0	0.0116279069767442	0	0.0280898876404494	0.0172413793103448	0	0	0	0.0425531914893617	0.0106951871657754	0	0.105960264900662	0	0.282352941176471	0.0398936170212766	0	0.113924050632911	0.0733333333333333	0.0513698630136986	0	0.470149253731343	0.183908045977011	0.0733333333333333	0.103448275862069	0.0247349823321555	0
Liver Cirrhosis	0.0669144981412639	0	0	0	0	0	0.22360248447205	0	0.0975609756097561	0	0.0821917808219178	0	0	0	0	0	0.428571428571429	0.194805194805195	0	0	0	0	0	0	0	0.310344827586207	0	0	0	0	0	0	0.0606060606060606	0	0	0	0	0	0	0	0	0	0	0	0	0	0	0	0
Diabetic Nephropathies	0	0	0	0	0	0	0	0	0.0594059405940594	0.0434782608695652	0	0	0	0	0	0	0	0	0	0	0	0.131914893617021	0	0	0.0478723404255319	0	0.0618556701030928	0.189473684210526	0	0	0	0	0	0	0	0	0	0	0	0	0	0	0.425	0	0	0	0	0.0525739320920044	0
Carcinoma, Embryonal	0.0324909747292419	0	0.0410958904109589	0.391304347826087	0.0833333333333333	0	0.103030303030303	0	0.0476190476190476	0.04	0.04	0	0	0	0	0	0	0	0	0	0.126760563380282	0.0398009950248756	0.112781954887218	0	0.0324675324675325	0	0.05	0.0384615384615385	0	0	0	0.121951219512195	0.029585798816568	0	0.112781954887218	0	0.0394736842105263	0.0882352941176471	0	0.171428571428571	0.136363636363636	0.1171875	0	0.310344827586207	0.230769230769231	0.136363636363636	0.11214953271028	0.0424710424710425	0
Adenocarcinoma	0.0177935943060498	0	0.027027027027027	0.361702127659574	0.0684931506849315	0	0.568862275449102	0	0.0352941176470588	0.0263157894736842	0.0263157894736842	0	0	0	0	0	0	0	0	0	0.0833333333333333	0.0295566502463054	0.0666666666666667	0	0.0192307692307692	0	0.037037037037037	0.0253164556962025	0	0	0	0.744	0.0175438596491228	0	0.0666666666666667	0	0.025974025974026	0.0523255813953488	0	0.126760563380282	0.0895522388059701	0.0692307692307692	0	0.254237288135593	0.189873417721519	0.0895522388059701	0.0833333333333333	0.0318471337579618	0
Endometriosis	0	0	0	0	0	0	0	0	0	0	0	0	0	0	0	0	0	0	0	0	0	0.203980099502488	0	0	0.227272727272727	0	0	0.115384615384615	0	0	0	0	0	0	0	0	0	0	0	0	0	0	0.142857142857143	0	0	0	0	0	0
Esophageal Neoplasms	0.32824427480916	0	0.117647058823529	0.253333333333333	0.207920792079208	0	0.219730941704036	0	0.292035398230089	0.115384615384615	0.461538461538462	0	0	0	0	0	0.0689655172413793	0.0277777777777778	0	0	0.04	0.115830115830116	0.0366492146596859	0	0.0990566037735849	0.0449438202247191	0.284403669724771	0.11214953271028	0	0	0	0.0386740331491713	0.330396475770925	0	0.0366492146596859	0	0.114285714285714	0.0307017543859649	0	0.0505050505050505	0.0421052631578947	0.0376344086021505	0	0.0804597701149425	0.0654205607476635	0.0421052631578947	0.0367647058823529	0.121902874132805	0
Dementia	0	0	0	0	0	0.0625	0	0.0552763819095477	0	0	0	0	0	0	0	0	0	0	0	0	0	0	0	0	0	0	0	0	0	0.304347826086957	0.0289017341040462	0	0	0	0	0	0	0	0.0344827586206897	0	0	0	0	0	0	0	0	0.198198198198198	0
Digestive System Neoplasms	0.508305647840532	0	0.189873417721519	0.384615384615385	0.307692307692308	0	0.514124293785311	0	0.6	0.185185185185185	0.555555555555556	0	0	0	0	0	0.1875	0.105882352941176	0	0	0.0649350649350649	0.169014084507042	0.0620689655172414	0	0.162650602409639	0.151515151515152	0.209302325581395	0.178571428571429	0	0	0	0.0666666666666667	0.447513812154696	0	0.0620689655172414	0	0.182926829268293	0.0494505494505494	0	0.0789473684210526	0.0694444444444444	0.0642857142857143	0	0.125	0.0952380952380952	0.0694444444444444	0.0530973451327434	0.178181818181818	0
Gastrointestinal Neoplasms	0.581538461538462	0	0.105882352941176	0.310344827586207	0.214285714285714	0	0.291005291005291	0	0.375	0.103448275862069	0.724137931034483	0	0	0	0	0	0.114285714285714	0.0549450549450549	0	0	0.036144578313253	0.106666666666667	0.0318471337579618	0	0.0842696629213483	0.0833333333333333	0.130434782608696	0.1	0	0	0	0.0340136054421769	0.544041450777202	0	0.0318471337579618	0	0.102272727272727	0.0257731958762887	0	0.0487804878048781	0.0384615384615385	0.0328947368421053	0	0.0857142857142857	0.0666666666666667	0.0384615384615385	0.0336134453781513	0.11340206185567	0
Glioma	0.0219435736677116	0	0.029940119760479	0.309734513274336	0.0666666666666667	0	0.139784946236559	0	0.037037037037037	0.0292397660818713	0.0292397660818713	0	0	0	0	0	0	0	0	0	0.0920245398773006	0.0315315315315315	0.0779220779220779	0	0.0228571428571429	0	0.0386740331491713	0.0282485875706215	0	0	0	0.166666666666667	0.0210526315789474	0	0.0779220779220779	0	0.0289017341040462	0.06282722513089	0	0.130434782608696	0.0980392156862745	0.0805369127516778	0	0.240875912408759	0.186440677966102	0.0980392156862745	0.0893617021276596	0.0336817653890825	0
Myocardial Infarction	0	0.290322580645161	0	0	0	0	0	0	0	0	0	0.243243243243243	0.169811320754717	0.341772151898734	0	0.236842105263158	0	0	0	0	0	0	0	0	0	0	0	0	0.129032258064516	0	0	0	0	0	0	0	0	0	0	0	0	0	0	0	0	0	0.108108108108108	0	0
Myocardial Ischemia	0	0.375	0	0	0	0	0	0	0	0	0	0.315789473684211	0.239263803680982	0.555555555555556	0	0.307692307692308	0	0	0	0	0	0	0	0	0	0	0	0	0.189473684210526	0	0	0	0	0	0	0	0	0	0	0	0	0	0	0	0	0	0.15929203539823	0	0
Myocardial Reperfusion Injury	0	0.211764705882353	0	0	0	0	0	0	0	0	0	0.34020618556701	0.28780487804878	0.264705882352941	0	0.181818181818182	0	0	0	0	0	0	0	0	0	0	0	0	0.181034482758621	0	0	0	0	0.0196078431372549	0	0	0	0	0	0	0	0	0	0	0	0	0.0895522388059701	0	0
Head and Neck Neoplasms	0.189591078066914	0	0.211267605633803	0.454545454545455	0.342857142857143	0	0.192546583850932	0	0.219512195121951	0.205479452054795	0.205479452054795	0	0	0	0	0	0	0	0	0	0.072463768115942	0.182741116751269	0.0697674418604651	0	0.18	0	0.538461538461538	0.197368421052632	0	0	0	0.0756302521008403	0.163636363636364	0	0.0697674418604651	0	0.202702702702703	0.0542168674698795	0	0.0882352941176471	0.078125	0.0725806451612903	0	0.142857142857143	0.105263157894737	0.078125	0.0571428571428571	0.193166885676741	0
Reperfusion Injury	0	0.114285714285714	0	0	0	0	0	0	0	0	0	0.317073170731707	0.0742857142857143	0.172413793103448	0	0.0952380952380952	0	0	0	0	0	0	0	0	0	0	0	0	0.178217821782178	0	0	0	0	0.0344827586206897	0	0	0	0	0	0	0	0	0	0	0	0	0.151260504201681	0	0
Hepatitis B	0.0169971671388102	0	0	0	0	0	0.0886699507389163	0	0.0485436893203883	0	0.0319148936170213	0	0	0	0	0	0.454545454545455	0.428571428571429	0	0	0	0	0	0	0	0.265822784810127	0	0	0	0	0	0	0.0193236714975845	0	0	0	0	0.144230769230769	0	0	0	0	0	0	0	0	0	0	0
Hyperglycemia	0	0	0	0	0	0	0	0	0	0	0	0	0	0	0	0	0	0	0.310344827586207	0	0	0	0	0	0	0	0	0	0	0	0	0	0	0.0533333333333333	0	0	0	0	0	0	0	0	0	0	0	0	0	0	0
Leukemia, Myeloid	0.0324909747292419	0	0.0410958904109589	0.391304347826087	0.0833333333333333	0	0.103030303030303	0	0.0476190476190476	0.04	0.04	0	0	0	0	0	0	0	0	0	0.295774647887324	0.0398009950248756	0.263157894736842	0	0.0324675324675325	0	0.05	0.0384615384615385	0	0	0	0.121951219512195	0.029585798816568	0	0.263157894736842	0	0.0394736842105263	0.0882352941176471	0	0.171428571428571	0.136363636363636	0.1171875	0	0.724137931034483	0.230769230769231	0.136363636363636	0.11214953271028	0.0424710424710425	0
Cardiomegaly	0	0.342857142857143	0	0	0	0	0	0	0	0	0	0.365853658536585	0.222857142857143	0.172413793103448	0	0.285714285714286	0	0	0	0	0	0	0	0	0	0	0	0	0.217821782178218	0	0	0	0	0.0344827586206897	0	0	0	0	0	0	0	0	0	0	0	0	0.0504201680672269	0	0
Carcinoma, Ductal, Breast	0.0753768844221105	0	0.0944309927360775	0.245901639344262	0.623471882640587	0	0.317073170731707	0	0.111597374179431	0.0926365795724466	0.0926365795724466	0	0	0	0	0	0	0	0	0.0712871287128713	0.0716049382716049	0.0975143403441683	0.0594315245478036	0.0997229916897507	0.0769230769230769	0	0.115646258503401	0.0900692840646651	0	0	0	0.313351498637602	0.0718954248366013	0	0.0594315245478036	0	0.0917647058823529	0.0498915401301518	0	0.102244389027431	0.0753246753246753	0.0610079575596817	0	0.18413597733711	0.150115473441109	0.0753246753246753	0.0746812386156648	0.103042198233562	0
Sarcoma, Kaposi	0.0330788804071247	0	0.0392156862745098	0.253333333333333	0.0693069306930693	0	0.103139013452915	0	0.0442477876106195	0.0384615384615385	0.0384615384615385	0	0	0	0	0	0	0.0740740740740741	0	0	0.12	0.0386100386100386	0.109947643979058	0	0.0330188679245283	0	0.0458715596330275	0.0373831775700935	0	0	0	0.116022099447514	0.0308370044052863	0	0.109947643979058	0	0.0380952380952381	0.293859649122807	0	0.151515151515152	0.126315789473684	0.112903225806452	0	0.241379310344828	0.196261682242991	0.126315789473684	0.110294117647059	0.0406342913776016	0
Lupus Vulgaris	0	0	0	0	0.0873362445414847	0	0	0	0	0	0	0	0	0	0	0	0	0	0	0.068259385665529	0	0	0	0.101522842639594	0	0	0	0	0	0	0	0	0	0	0	0	0	0	0	0	0	0	0	0	0	0	0	0	0
Marek Disease	0	0	0	0	0	0	0	0	0	0	0	0	0	0	0	0	0	0.0975609756097561	0	0.0285714285714286	0.260869565217391	0	0.226244343891403	0	0	0	0	0	0	0	0	0	0	0	0.226244343891403	0.0229007633587786	0.025	0.476744186046512	0	0.263157894736842	0.227272727272727	0.208333333333333	0	0	0.327868852459016	0.227272727272727	0.205298013245033	0	0.102040816326531
Medulloblastoma	0.0119760479041916	0	0.0200573065902579	0.278008298755187	0.0550724637681159	0	0.0904392764857881	0	0.0279898218829517	0.0196078431372549	0.0196078431372549	0	0	0	0	0	0	0	0	0	0.06158357771261	0.0239651416122004	0.0464396284829721	0	0.0136986301369863	0	0.0291777188328912	0.018970189701897	0	0	0	0.102310231023102	0.0126582278481013	0	0.0464396284829721	0	0.0193905817174515	0.0377833753148615	0	0.0979228486646884	0.0654205607476635	0.0479233226837061	0	0.197231833910035	0.154471544715447	0.0654205607476635	0.0680412371134021	0.0258136924803591	0
Muscular Dystrophies	0	0	0	0	0	0.645569620253165	0	0.685589519650655	0	0	0	0	0	0	0.222222222222222	0.0689655172413793	0	0	0	0.162162162162162	0	0	0	0	0	0	0	0	0.0480769230769231	0.0680628272251309	0.16256157635468	0	0	0	0	0	0	0	0.196078431372549	0	0	0	0	0	0	0	0	0.0156075808249721	0
Myelodysplastic Syndromes	0	0	0	0	0	0	0	0	0	0	0	0	0	0	0	0	0	0	0	0	0.0422535211267606	0	0.037593984962406	0	0	0	0	0	0	0	0	0	0	0	0.037593984962406	0	0.276315789473684	0.0264705882352941	0	0.0428571428571429	0.0378787878787879	0.03515625	0	0	0.0512820512820513	0.0378787878787879	0.0841121495327103	0	0
Cardiomyopathies	0	0.428571428571429	0	0	0	0	0	0	0	0	0	0.352941176470588	0.591836734693878	0.205479452054795	0	0.342857142857143	0	0	0	0	0	0	0	0	0	0	0	0	0.206896551724138	0	0	0	0	0	0	0	0	0	0	0	0	0	0	0	0	0	0.0571428571428571	0	0
Carotid Artery Diseases	0	0.0923076923076923	0	0	0	0.0422535211267606	0	0.0422535211267606	0	0	0	0.0779220779220779	0.0545454545454545	0.109756097560976	0	0.0759493670886076	0	0	0	0	0	0	0	0	0	0	0	0	0.0416666666666667	0.2	0.0160427807486631	0	0	0	0	0	0	0	0.0212765957446809	0	0	0	0	0	0	0	0.105263157894737	0.117647058823529	0
Azoospermia	0	0	0	0	0	0	0	0	0	0.118421052631579	0	0	0	0	0	0	0	0	0	0	0	0	0	0	0	0	0	0.0379746835443038	0	0	0	0	0	0	0	0	0	0	0	0	0	0	0.046875	0	0	0	0	0	0
Carcinoma, Non-Small-Cell Lung	0.014308426073132	0	0.660091047040971	0.291196388261851	0.152073732718894	0	0.0421768707482993	0	0.0682730923694779	0.04	0.04	0	0	0	0	0	0	0	0	0	0.0139968895800933	0.0580204778156997	0.00823723228995058	0	0.0217076700434153	0	0.0713286713286713	0.0386266094420601	0	0	0	0.00881834215167548	0.0199733688415446	0	0.00823723228995058	0.140077821011673	0.0395314787701318	0.00662251655629139	0	0.0267716535433071	0.0149253731343284	0.00851788756388416	0	0.0612244897959184	0.0472103004291846	0.0149253731343284	0.0182599355531686	0.0633802816901408	0
Hearing Loss	0	0	0	0	0	0.0413793103448276	0	0.0416666666666667	0	0	0	0.0573248407643312	0	0	0	0	0	0	0	0	0	0	0	0	0	0	0	0	0.0256410256410256	0.0730337078651685	0.0473684210526316	0	0	0.0538922155688623	0	0	0	0	0.06282722513089	0	0	0	0	0	0	0	0	0.0165680473372781	0
Carcinoma, Squamous Cell	0.0159744408945687	0	0.024390243902439	0.309090909090909	0.0617283950617284	0	0.256830601092896	0	0.032258064516129	0.0238095238095238	0.0238095238095238	0	0	0	0	0	0	0	0	0	0.075	0.0273972602739726	0.0596026490066225	0	0.0174418604651163	0	0.0337078651685393	0.0229885057471264	0	0	0	0.319148936170213	0.0160427807486631	0	0.0596026490066225	0	0.0235294117647059	0.0478723404255319	0	0.113924050632911	0.08	0.0616438356164384	0	0.223880597014925	0.172413793103448	0.08	0.0775862068965517	0.0294464075382803	0
Osteoarthritis	0	0	0	0	0	0.131578947368421	0	0.0807174887892377	0	0	0	0	0	0	0.179487179487179	0	0	0	0	0	0	0	0	0	0	0	0	0	0	0	0	0	0	0	0	0	0	0	0	0	0	0	0	0	0	0	0	0	0
Diabetes Mellitus, Type 2	0	0	0	0	0	0	0	0	0.0898876404494382	0	0	0	0	0	0	0	0	0	0.238095238095238	0	0	0.0947867298578199	0	0	0	0	0.0941176470588235	0	0	0	0	0	0	0.0375	0	0	0	0	0	0	0	0	0	0	0	0	0	0.0783353733170135	0
Cerebellar Neoplasms	0.0167597765363128	0	0.0402144772117962	0.245283018867925	0.138211382113821	0.0415430267062315	0.0413625304136253	0.0417536534446764	0.0647482014388489	0.0393700787401575	0.0393700787401575	0	0	0	0	0	0	0	0	0	0.0136986301369863	0.0559006211180124	0.00864553314121038	0	0.0231362467866324	0	0.0673316708229426	0.0381679389312977	0	0.208436724565757	0.0187353629976581	0.00917431192660551	0.0214797136038186	0	0.00864553314121038	0	0.038961038961039	0.00712589073634204	0.0233100233100233	0.0249307479224377	0.0144927536231884	0.00890207715133531	0	0.0543130990415335	0.0432569974554707	0.0144927536231884	0.0176817288801572	0.284345047923323	0
Salivary Gland Neoplasms	0.0445103857566766	0	0.0681818181818182	0.278688524590164	0.172413793103448	0	0.0666666666666667	0	0.0909090909090909	0.0666666666666667	0.0666666666666667	0	0	0	0	0	0	0	0	0	0.0232558139534884	0.0779220779220779	0.0184049079754601	0	0.0489130434782609	0	0.221052631578947	0.0645161290322581	0	0	0	0.0196078431372549	0.0452261306532663	0	0.0184049079754601	0	0.0659340659340659	0.015	0	0.0352941176470588	0.0246913580246914	0.0189873417721519	0	0.0684931506849315	0.0537634408602151	0.0246913580246914	0.0245901639344262	0.0836120401337793	0
Polycystic Kidney Diseases	0	0	0	0	0	0	0	0.15625	0	0.0289855072463768	0	0	0	0	0.232804232804233	0.159203980099502	0	0	0	0.160642570281124	0	0.0465116279069767	0	0	0.028436018957346	0	0	0.126760563380282	0.11063829787234	0	0.2	0	0	0	0	0	0	0	0.380952380952381	0	0	0	0.278688524590164	0	0	0	0	0	0
Liver Diseases	0.134387351778656	0	0	0	0	0	0.392156862745098	0	0.153846153846154	0	0.144927536231884	0	0	0	0	0	0.692307692307692	0.36986301369863	0	0	0	0	0	0	0	0.555555555555556	0	0	0	0	0	0	0.114649681528662	0	0	0	0	0	0	0	0	0	0	0	0	0	0	0	0
Pre-Eclampsia	0	0	0	0	0	0	0	0	0	0	0	0	0	0	0	0	0	0	0	0	0	0.0348258706467662	0	0	0.0324675324675325	0	0	0.0384615384615385	0	0	0	0	0	0	0	0	0	0	0	0	0	0	0.0476190476190476	0	0	0	0	0	0
Lymphoma, Primary Effusion	0.0102389078498294	0	0.0194805194805195	0.33	0.0592105263157895	0	0.046242774566474	0	0.0284090909090909	0.0189873417721519	0.0189873417721519	0	0	0	0	0	0	0	0	0.0225	0.226666666666667	0.0239234449760766	0.148936170212766	0	0.0123456790123457	0	0.0297619047619048	0.0182926829268293	0	0	0	0.0458015267175573	0.0112994350282486	0	0.148936170212766	0.0137362637362637	0.034375	0.404494382022472	0	0.405405405405405	0.771428571428571	0.529411764705882	0	0.217741935483871	0.658536585365854	0.428571428571429	0.220720720720721	0.0259579728059332	0.142241379310345
Adrenocortical Carcinoma	0.0242587601078167	0	0.0466321243523316	0.237410071942446	0.141361256544503	0	0.330188679245283	0	0.209302325581395	0.0456852791878173	0.0456852791878173	0	0	0	0	0	0	0	0	0	0.0476190476190476	0.19758064516129	0.0333333333333333	0	0.0298507462686567	0	0.217391304347826	0.0443349753694581	0	0	0	0.364705882352941	0.0277777777777778	0	0.0333333333333333	0	0.0452261306532663	0.0276497695852535	0	0.0802139037433155	0.0502793296089385	0.0342857142857143	0	0.165644171779141	0.133004926108374	0.0502793296089385	0.0574712643678161	0.189637305699482	0
Neurodegenerative Diseases	0	0	0	0	0	0.172413793103448	0	0.336898395721925	0	0	0	0	0	0	0	0	0	0	0	0	0	0	0	0	0	0	0	0	0	0.503355704697987	0.105590062111801	0	0	0	0	0	0	0	0.111111111111111	0	0	0	0	0	0	0	0	0.0960219478737997	0
Rectal Neoplasms	0.490445859872611	0	0.0455927051671733	0.294117647058824	0.156923076923077	0	0.128065395095368	0	0.2171581769437	0.0445103857566766	0.311572700296736	0	0	0	0	0	0.0669144981412639	0.0169971671388102	0	0	0.0155763239875389	0.061503416856492	0.0099009900990099	0	0.0260869565217391	0.036101083032491	0.0756302521008403	0.0429799426934097	0	0	0	0.0106007067137809	0.744	0	0.0099009900990099	0	0.0439882697947214	0.00795755968169761	0	0.028391167192429	0.0166112956810631	0.0102389078498294	0	0.0631970260223048	0.0487106017191977	0.0166112956810631	0.0193548387096774	0.0669800235017626	0
Retinal Degeneration	0	0	0	0	0	0	0	0	0	0	0	0	0	0	0	0	0	0	0	0	0	0	0	0	0	0	0	0	0	0	0	0	0	0	0	0	0	0	0	0	0	0	0	0	0	0	0	0	0
Rhabdomyosarcoma	0.0100334448160535	0	0.0191082802547771	0.320388349514563	0.0580645161290323	0	0.0454545454545455	0	0.0279329608938547	0.0186335403726708	0.0186335403726708	0	0	0	0	0	0	0	0	0	0.0588235294117647	0.0235849056603774	0.0416666666666667	0	0.0121212121212121	0	0.0292397660818713	0.0179640718562874	0	0	0	0.0447761194029851	0.0111111111111111	0	0.0416666666666667	0	0.0184049079754601	0.0331491712707182	0	0.0993377483443709	0.0629370629370629	0.0431654676258993	0	0.21259842519685	0.161676646706587	0.0629370629370629	0.0666666666666667	0.02557856272838	0
Arthritis, Rheumatoid	0	0	0	0	0.0392156862745098	0.106382978723404	0	0.0694980694980695	0	0	0	0	0	0	0.145833333333333	0	0	0	0	0.0793650793650794	0.0495049504950495	0	0.0466321243523316	0.0444444444444444	0	0	0	0	0	0	0	0	0	0	0.0466321243523316	0.0427350427350427	0	0.0369565217391304	0	0.05	0.046875	0.0452127659574468	0	0	0.0555555555555556	0.046875	0.0437956204379562	0	0.428571428571429
Neutropenia	0	0	0	0	0	0	0	0	0	0	0	0	0	0	0	0	0	0	0	0	0.0206896551724138	0	0.0147058823529412	0	0	0	0	0	0	0	0	0	0	0	0.0147058823529412	0	0.0580645161290323	0.00867052023121387	0	0.020979020979021	0.0148148148148148	0.0114503816793893	0	0	0.0314465408805031	0.0148148148148148	0.0414746543778802	0	0
Skin Neoplasms	0.160883280757098	0	0.180722891566265	0.357142857142857	0.51219512195122	0	0.167567567567568	0	0.191489361702128	0.176470588235294	0.176470588235294	0	0	0	0	0	0	0	0	0.169811320754717	0.0617283950617284	0.16289592760181	0.0588235294117647	0.257142857142857	0.155172413793103	0	0.2	0.170454545454545	0	0	0	0.0629370629370629	0.142857142857143	0	0.0588235294117647	0	0.174418604651163	0.0473684210526316	0	0.075	0.0657894736842105	0.0608108108108108	0	0.117647058823529	0.0909090909090909	0.0657894736842105	0.0512820512820513	0.171528588098016	0
Hypertension	0	0.142857142857143	0	0	0	0	0	0	0	0	0	0.117647058823529	0.0884353741496599	0.205479452054795	0	0.114285714285714	0	0	0	0	0	0	0	0	0	0	0	0	0.0689655172413793	0	0	0	0	0	0	0	0	0	0	0	0	0	0	0	0	0	0.171428571428571	0	0
Tongue Neoplasms	0.0445103857566766	0	0.0681818181818182	0.278688524590164	0.172413793103448	0	0.0666666666666667	0	0.0909090909090909	0.0666666666666667	0.0666666666666667	0	0	0	0	0	0	0	0	0	0.0232558139534884	0.0779220779220779	0.0184049079754601	0	0.0489130434782609	0	0.221052631578947	0.0645161290322581	0	0	0	0.0196078431372549	0.0452261306532663	0	0.0184049079754601	0	0.0659340659340659	0.015	0	0.0352941176470588	0.0246913580246914	0.0189873417721519	0	0.0684931506849315	0.0537634408602151	0.0246913580246914	0.0245901639344262	0.0836120401337793	0
Leukemia-Lymphoma, Adult T-Cell	0.0099009900990099	0	0.0188679245283019	0.314285714285714	0.0573248407643312	0	0.0449438202247191	0	0.0276243093922652	0.0184049079754601	0.0184049079754601	0	0	0	0	0	0	0	0	0.024390243902439	0.483870967741935	0.0233644859813084	0.342465753424658	0	0.0119760479041916	0	0.0289017341040462	0.0177514792899408	0	0	0	0.0441176470588235	0.010989010989011	0	0.342465753424658	0.0160427807486631	0.0363636363636364	0.114754098360656	0	0.294117647058824	0.2	0.148936170212766	0	0.488372093023256	0.455621301775148	0.2	0.233480176211454	0.0253317249698432	0.140495867768595
Waldenstrom Macroglobulinemia	0.0184049079754601	0.0540540540540541	0.0238095238095238	0.181818181818182	0.048	0	0.0627306273062731	0	0.0291970802919708	0.0234375	0.0234375	0.0487804878048781	0.0350194552529183	0.0703125	0	0.048	0	0	0	0.0268456375838926	0.32258064516129	0.0260586319218241	0.280334728033473	0	0.0192307692307692	0	0.0300751879699248	0.0229007633587786	0.028169014084507	0	0	0.0655021834061135	0.0181818181818182	0	0.280334728033473	0.0214285714285714	0.0852713178294574	0.22463768115942	0	0.349593495934959	0.294117647058824	0.264957264957265	0	0.162162162162162	0.450381679389313	0.294117647058824	0.775	0.0274771024146545	0.0934579439252336
Cocaine-Related Disorders	0	0	0	0	0	0	0	0	0	0	0	0	0	0	0	0	0	0	0	0	0	0	0	0	0	0	0	0	0	0	0	0	0	0	0	0	0	0	0	0	0	0	0	0	0	0	0	0	0
Cerebral Hemorrhage	0	0.0719424460431655	0	0	0	0.033112582781457	0	0.036036036036036	0	0	0	0.245398773006135	0.0402298850574713	0.069364161849711	0	0.0598802395209581	0	0	0	0	0	0	0	0	0	0	0	0	0.119402985074627	0.152173913043478	0.0102040816326531	0	0	0.023121387283237	0	0	0	0	0.0152284263959391	0	0	0	0	0	0	0	0.0759493670886076	0.0805523590333717	0
Arthritis	0	0	0	0	0	0.129032258064516	0	0.0717948717948718	0	0	0	0	0	0	0.1875	0	0	0	0	0	0	0	0	0	0	0	0	0	0	0	0	0	0	0	0	0	0	0	0	0	0	0	0	0	0	0	0	0	0
Prion Diseases	0	0	0	0	0	0.105263157894737	0	0.192825112107623	0	0	0	0	0	0	0	0	0	0	0	0	0	0	0	0	0	0	0	0	0	0.372972972972973	0.065989847715736	0	0	0	0	0	0	0	0.0707070707070707	0	0	0	0	0	0	0	0	0.112256586483391	0
Meningioma	0.0453333333333333	0	0.0666666666666667	0.26241134751773	0.160621761658031	0.0338983050847458	0.11214953271028	0.0362903225806452	0.0875576036866359	0.0653266331658292	0.0653266331658292	0	0	0	0	0	0	0	0	0	0.0994764397905759	0.076	0.0879120879120879	0	0.0492610837438424	0	0.0909090909090909	0.0634146341463415	0	0.0619047619047619	0.0135135135135135	0.0930232558139535	0.0458715596330275	0	0.0879120879120879	0	0.0646766169154229	0.0730593607305936	0.0179372197309417	0.132275132275132	0.104972375690608	0.0903954802259887	0	0.224242424242424	0.180487804878049	0.104972375690608	0.0950570342205323	0.157245632065776	0
Stroke	0	0.0923076923076923	0	0	0	0.0422535211267606	0	0.0422535211267606	0	0	0	0.0779220779220779	0.0545454545454545	0.109756097560976	0	0.0759493670886076	0	0	0	0	0	0	0	0	0	0	0	0	0.0416666666666667	0.2	0.0160427807486631	0	0	0	0	0	0	0	0.0212765957446809	0	0	0	0	0	0	0	0.105263157894737	0.117647058823529	0
Osteosarcoma	0.0204081632653061	0	0.0279329608938547	0.28	0.0621468926553672	0	0.0707070707070707	0	0.0348258706467662	0.0273224043715847	0.0273224043715847	0	0	0	0	0	0	0	0	0	0.0857142857142857	0.0299145299145299	0.072289156626506	0	0.0213903743315508	0	0.0362694300518135	0.0264550264550265	0	0	0	0.0769230769230769	0.0198019801980198	0	0.072289156626506	0	0.027027027027027	0.0591133004926108	0	0.121387283236994	0.0909090909090909	0.0745341614906832	0	0.221476510067114	0.174603174603175	0.0909090909090909	0.0850202429149798	0.0319031903190319	0
Atherosclerosis	0	0.0847457627118644	0	0	0	0	0	0	0	0	0	0.0704225352112676	0.0457516339869281	0.394736842105263	0	0.0684931506849315	0	0	0	0	0	0	0	0	0	0	0	0	0.0333333333333333	0	0	0	0	0	0	0	0	0	0	0	0	0	0	0	0	0	0.0833333333333333	0	0
Inflammation	0	0	0	0	0	0	0	0	0	0	0	0.352941176470588	0	0	0	0	0	0	0	0	0	0	0	0	0	0	0	0	0.206896551724138	0	0	0	0	0.0684931506849315	0	0	0	0	0	0	0	0	0	0	0	0	0	0	0
Liver Neoplasms	0.249230769230769	0	0.105882352941176	0.310344827586207	0.214285714285714	0	0.671957671957672	0	0.375	0.103448275862069	0.310344827586207	0	0	0	0	0	0.342857142857143	0.164835164835165	0	0	0.036144578313253	0.106666666666667	0.0318471337579618	0	0.0842696629213483	0.25	0.130434782608696	0.1	0	0	0	0.0340136054421769	0.233160621761658	0	0.0318471337579618	0	0.102272727272727	0.0257731958762887	0	0.0487804878048781	0.0384615384615385	0.0328947368421053	0	0.0857142857142857	0.0666666666666667	0.0384615384615385	0.0336134453781513	0.11340206185567	0
Glomerulonephritis, IGA	0	0	0	0	0	0	0	0	0	0.0280112044817927	0	0	0	0	0	0	0	0	0	0.054421768707483	0.0586510263929619	0.0457516339869281	0.0557275541795666	0	0.0246575342465753	0	0	0.121951219512195	0	0	0	0	0	0	0.0557275541795666	0.0493827160493827	0	0.0428211586901763	0	0.0593471810089021	0.0560747663551402	0.0543130990415335	0.275080906148867	0	0.0650406504065041	0.0560747663551402	0.0494845360824742	0	0.527472527472527
Granulosa Cell Tumor	0.0358851674641148	0	0.0554272517321016	0.209230769230769	0.13986013986014	0	0.0806794055201698	0	0.234800838574423	0.108843537414966	0.054421768707483	0	0	0	0	0	0	0	0	0	0.0564705882352941	0.779005524861878	0.0442260442260442	0	0.207126948775056	0	0.24295010845987	0.152317880794702	0	0	0	0.0465116279069767	0.0375782881002088	0	0.0442260442260442	0	0.0539325842696629	0.0374220374220374	0	0.0855106888361045	0.0592592592592593	0.0453400503778338	0.0534351145038168	0.160857908847185	0.132450331125828	0.0592592592592593	0.0632688927943761	0.214353163361662	0
Colorectal Neoplasms, Hereditary Nonpolyposis	0.457013574660633	0	0.0678336980306346	0.232091690544413	0.147902869757174	0	0.127272727272727	0.0852575488454707	0.193612774451098	0.0666666666666667	0.260215053763441	0	0	0	0.0559440559440559	0.0353200883002208	0.0453400503778338	0.0124740124740125	0.181360201511335	0.087431693989071	0.0467706013363029	0.0758377425044092	0.0440835266821346	0	0.0528541226215645	0.0246913580246914	0.088659793814433	0.0649895178197065	0.0230326295585413	0	0.0704500978473581	0.0462287104622871	0.58648111332008	0.0344086021505376	0.0440835266821346	0	0.0660980810234542	0.0376237623762376	0.0935672514619883	0.0561797752808989	0.048951048951049	0.0451306413301663	0	0.0831234256926952	0.0691823899371069	0.048951048951049	0.0421585160202361	0.0803974706413731	0
Carcinoma	0.0324909747292419	0	0.0410958904109589	0.391304347826087	0.0833333333333333	0	0.466666666666667	0	0.0476190476190476	0.04	0.04	0	0	0	0	0	0	0	0	0	0.126760563380282	0.0398009950248756	0.112781954887218	0	0.0324675324675325	0	0.05	0.0384615384615385	0	0	0	0.609756097560976	0.029585798816568	0	0.112781954887218	0	0.0394736842105263	0.0882352941176471	0	0.171428571428571	0.136363636363636	0.1171875	0	0.310344827586207	0.230769230769231	0.136363636363636	0.11214953271028	0.0424710424710425	0
Choriocarcinoma	0.0395778364116095	0	0.0456852791878173	0.272727272727273	0.0769230769230769	0	0.342592592592593	0	0.0502283105022831	0.0447761194029851	0.0447761194029851	0	0	0	0	0	0	0	0	0	0.0984455958549223	0.0634920634920635	0.0869565217391304	0	0.0536585365853659	0	0.0521327014218009	0.0628019323671498	0	0	0	0.413793103448276	0.0363636363636364	0	0.0869565217391304	0	0.0443349753694581	0.0723981900452489	0	0.130890052356021	0.103825136612022	0.0893854748603352	0.0225988700564972	0.221556886227545	0.178743961352657	0.103825136612022	0.0943396226415094	0.0458715596330275	0
Ischemia	0	0	0	0	0	0	0	0	0	0	0	0.352941176470588	0	0	0	0	0	0	0	0	0	0	0	0	0	0	0	0	0.206896551724138	0	0	0	0	0.0684931506849315	0	0	0	0	0	0	0	0	0	0	0	0	0	0	0
Mouth Neoplasms	0.0830769230769231	0	0.105882352941176	0.310344827586207	0.214285714285714	0	0.100529100529101	0	0.125	0.103448275862069	0.103448275862069	0	0	0	0	0	0	0	0	0	0.036144578313253	0.106666666666667	0.0318471337579618	0	0.0842696629213483	0	0.304347826086957	0.1	0	0	0	0.0340136054421769	0.077720207253886	0	0.0318471337579618	0	0.102272727272727	0.0257731958762887	0	0.0487804878048781	0.0384615384615385	0.0328947368421053	0	0.0857142857142857	0.0666666666666667	0.0384615384615385	0.0336134453781513	0.11340206185567	0
Sepsis	0	0	0	0	0	0	0	0	0	0	0	0.180722891566265	0	0	0	0	0	0	0	0	0	0	0	0	0	0	0	0	0.0882352941176471	0	0	0	0	0.0227272727272727	0	0	0	0	0	0	0	0	0	0	0	0	0	0	0
Cystitis, Interstitial	0	0	0	0	0	0	0	0	0	0.0387096774193548	0	0	0	0	0	0	0	0	0	0	0	0.058252427184466	0	0	0.0377358490566038	0	0	0.316770186335404	0	0	0	0	0	0	0	0	0	0	0	0	0	0	0.206106870229008	0	0	0	0	0	0
Retinoblastoma	0.0426065162907268	0	0.0628019323671498	0.228758169934641	0.151219512195122	0	0.150442477876106	0	0.0829694323144105	0.0616113744075829	0.0616113744075829	0	0	0	0	0	0	0	0	0	0.0738916256157636	0.0725190839694656	0.0618556701030928	0	0.0465116279069767	0	0.085972850678733	0.0599078341013825	0	0	0	0.130434782608696	0.0434782608695652	0	0.0618556701030928	0	0.0610328638497653	0.051948051948052	0	0.104477611940299	0.077720207253886	0.0634920634920635	0	0.186440677966102	0.152073732718894	0.077720207253886	0.0763636363636364	0.0773751224289912	0
Multiple Sclerosis	0	0	0	0	0	0.0563380281690141	0	0.0516431924882629	0	0	0	0	0	0	0	0	0	0	0	0.029126213592233	0.0256410256410256	0	0.0204081632653061	0	0	0	0	0	0	0.0857142857142857	0.0267379679144385	0	0	0	0.0204081632653061	0.0212765957446809	0	0.0135869565217391	0.0319148936170213	0.025974025974026	0.0205479452054795	0.0176056338028169	0	0	0.0352941176470588	0.0205479452054795	0.0263157894736842	0.0264105642256903	0.442622950819672
Acute Coronary Syndrome	0	0.290322580645161	0	0	0	0	0	0	0	0	0	0.243243243243243	0.169811320754717	0.341772151898734	0	0.236842105263158	0	0	0	0	0	0	0	0	0	0	0	0	0.129032258064516	0	0	0	0	0	0	0	0	0	0	0	0	0	0	0	0	0	0.108108108108108	0	0
Metabolic Diseases	0	0	0	0	0	0	0	0	0	0	0	0	0	0	0	0	0	0	0.692307692307692	0	0	0	0	0	0	0	0	0	0	0	0	0	0	0.144927536231884	0	0	0	0	0	0	0	0	0	0	0	0	0	0	0
Chlamydia Infections	0	0	0	0	0	0	0	0	0	0.0878048780487805	0	0	0	0	0	0	0	0	0	0	0	0.078125	0	0	0.0669856459330144	0	0	0.0710900473933649	0	0	0	0	0	0	0	0	0	0	0	0	0	0	0.0828729281767956	0	0	0	0	0	0
Amyotrophic Lateral Sclerosis	0	0	0	0	0	0.126315789473684	0	0.157088122605364	0	0	0	0	0	0	0	0	0	0	0.168539325842697	0	0	0	0	0	0	0	0	0	0	0.237668161434978	0.0212765957446809	0	0	0.0283018867924528	0	0	0	0	0.0254237288135593	0	0	0	0	0	0	0	0	0.064390243902439	0
Schistosomiasis	0	0	0	0	0	0	0	0	0	0	0	0	0	0	0	0	0	0	0	0	0	0	0	0	0	0	0	0	0	0	0	0	0	0	0	0	0	0	0	0	0	0	0	0	0	0	0	0	0
Adrenocortical Adenoma	0.0289389067524116	0	0.0552147239263804	0.302752293577982	0.167701863354037	0	0.0549450549450549	0	0.243243243243243	0.0538922155688623	0.0538922155688623	0	0	0	0	0	0	0	0	0	0.0188679245283019	0.224770642201835	0.0133333333333333	0	0.0350877192982456	0	0.254237288135593	0.0520231213872832	0	0	0	0.0142857142857143	0.032258064516129	0	0.0133333333333333	0	0.0532544378698225	0.0106951871657754	0	0.0318471337579618	0.0201342281879195	0.0137931034482759	0	0.0676691729323308	0.0520231213872832	0.0201342281879195	0.0216450216450216	0.216568047337278	0
Hepatitis C, Chronic	0.0211081794195251	0	0	0	0	0	0.0972222222222222	0	0.0502283105022831	0	0.0348258706467662	0	0	0	0	0	0.461077844311377	0.770334928229665	0	0	0	0	0	0	0	0.567251461988304	0	0	0	0	0	0	0.0227272727272727	0	0	0	0	0.0542986425339367	0	0	0	0	0	0	0	0	0	0	0
Vascular Diseases	0	0.230769230769231	0	0	0	0	0	0	0	0	0	0.1875	0.151079136690647	0.391304347826087	0	0.181818181818182	0	0	0	0	0	0	0	0	0	0	0	0	0.120481927710843	0	0	0	0	0	0	0	0	0	0	0	0	0	0	0	0	0	0.297029702970297	0	0
Nephrosclerosis	0	0	0	0	0	0	0	0	0	0.0512820512820513	0	0	0	0	0	0	0	0	0	0	0	0.072463768115942	0	0	0.05625	0	0	0.222222222222222	0	0	0	0	0	0	0	0	0	0	0	0	0	0	0.515151515151515	0	0	0	0	0	0
Adrenal Cortex Neoplasms	0.0445103857566766	0	0.0681818181818182	0.278688524590164	0.172413793103448	0	0.0666666666666667	0	0.272727272727273	0.0666666666666667	0.0666666666666667	0	0	0	0	0	0	0	0	0	0.0232558139534884	0.251082251082251	0.0184049079754601	0	0.0489130434782609	0	0.284210526315789	0.0645161290322581	0	0	0	0.0196078431372549	0.0452261306532663	0	0.0184049079754601	0	0.0659340659340659	0.015	0	0.0352941176470588	0.0246913580246914	0.0189873417721519	0	0.0684931506849315	0.0537634408602151	0.0246913580246914	0.0245901639344262	0.244147157190635	0
Wounds and Injuries	0	0	0	0	0	0	0	0	0	0	0	0	0	0	0	0	0	0	0	0	0	0	0	0	0	0	0	0	0	0	0	0	0	0	0	0	0	0	0	0	0	0	0	0	0	0	0	0	0
Arthritis, Psoriatic	0	0	0	0	0.0847058823529412	0.0687022900763359	0	0.0429906542056075	0	0	0	0	0	0	0.107231920199501	0	0	0	0	0.0690978886756238	0	0	0	0.477453580901857	0	0	0	0	0	0	0	0	0	0	0	0	0	0	0	0	0	0	0	0	0	0	0	0	0
Hepatoblastoma	0.0324909747292419	0	0.0410958904109589	0.391304347826087	0.0833333333333333	0	0.103030303030303	0	0.0476190476190476	0.04	0.04	0	0	0	0	0	0	0	0	0	0.126760563380282	0.0398009950248756	0.112781954887218	0	0.0324675324675325	0	0.05	0.0384615384615385	0	0	0	0.121951219512195	0.029585798816568	0	0.112781954887218	0	0.0394736842105263	0.0882352941176471	0	0.171428571428571	0.136363636363636	0.1171875	0	0.310344827586207	0.230769230769231	0.136363636363636	0.11214953271028	0.0424710424710425	0
Pain	0	0	0	0	0	0	0	0	0	0	0	0.0857142857142857	0	0	0	0	0	0	0	0	0	0	0	0	0	0	0	0	0.0449438202247191	0	0.104046242774566	0	0	0.12	0	0	0	0	0.114942528735632	0	0	0	0	0	0	0	0	0	0
Atrophy	0	0	0	0	0	0	0	0	0	0	0	0.117647058823529	0	0	0	0	0	0	0	0	0	0	0	0	0	0	0	0	0.0689655172413793	0	0	0	0	0.0684931506849315	0	0	0	0	0	0	0	0	0	0	0	0	0	0	0
Cholesteatoma	0	0	0	0	0.166666666666667	0	0	0	0	0	0	0	0	0	0	0	0	0	0	0.125	0	0	0	0.2	0	0	0	0	0	0	0	0	0	0	0	0	0	0	0	0	0	0	0	0	0	0	0	0	0
Eclampsia	0	0	0	0	0	0	0	0	0	0	0	0	0	0	0	0	0	0	0	0	0	0.0348258706467662	0	0	0.0324675324675325	0	0	0.0384615384615385	0	0	0	0	0	0	0	0	0	0	0	0	0	0	0.0476190476190476	0	0	0	0	0	0
Lymphoma, Extranodal NK-T-Cell	0.0106007067137809	0	0.0201342281879195	0.347368421052632	0.0612244897959184	0	0.0476190476190476	0	0.0292397660818713	0.0196078431372549	0.0196078431372549	0	0	0	0	0	0	0	0	0	0.0620689655172414	0.0245098039215686	0.0441176470588235	0	0.0127388535031847	0	0.0306748466257669	0.0188679245283019	0	0	0	0.0476190476190476	0.0116279069767442	0	0.0441176470588235	0	0.0193548387096774	0.173410404624277	0	0.244755244755245	0.333333333333333	0.229007633587786	0	0.226890756302521	0.39622641509434	0.333333333333333	0.0691244239631336	0.026615969581749	0
Leiomyosarcoma	0.0159744408945687	0	0.024390243902439	0.309090909090909	0.0617283950617284	0	0.0601092896174863	0	0.032258064516129	0.0238095238095238	0.0238095238095238	0	0	0	0	0	0	0	0	0	0.075	0.0273972602739726	0.0596026490066225	0	0.0174418604651163	0	0.0337078651685393	0.0229885057471264	0	0	0	0.0638297872340425	0.0160427807486631	0	0.0596026490066225	0	0.0235294117647059	0.0478723404255319	0	0.113924050632911	0.08	0.0616438356164384	0	0.223880597014925	0.172413793103448	0.08	0.0775862068965517	0.0294464075382803	0
Fatty Liver	0.0669144981412639	0	0	0	0	0	0.22360248447205	0	0.0975609756097561	0	0.0821917808219178	0	0	0	0	0	0.428571428571429	0.194805194805195	0	0	0	0	0	0	0	0.310344827586207	0	0	0	0	0	0	0.0606060606060606	0	0	0	0	0	0	0	0	0	0	0	0	0	0	0	0
Adenoma	0.0324909747292419	0	0.0410958904109589	0.391304347826087	0.0833333333333333	0	0.224242424242424	0	0.0476190476190476	0.04	0.04	0	0	0	0	0	0	0	0	0	0.126760563380282	0.0398009950248756	0.112781954887218	0	0.0324675324675325	0	0.05	0.0384615384615385	0	0	0	0.284552845528455	0.029585798816568	0	0.112781954887218	0	0.0394736842105263	0.0882352941176471	0	0.171428571428571	0.136363636363636	0.1171875	0	0.310344827586207	0.230769230769231	0.136363636363636	0.11214953271028	0.0424710424710425	0
Spinal Cord Injuries	0	0	0	0	0	0.0952380952380952	0	0.0794979079497908	0	0	0	0	0	0	0	0	0	0	0	0	0	0	0	0	0	0	0	0	0	0.18407960199005	0.0610328638497653	0	0	0	0	0	0	0	0.0654205607476635	0	0	0	0	0	0	0	0	0.104589114194237	0
Adenoviridae Infections	0	0	0	0	0	0	0	0	0	0	0	0	0	0	0	0	0	0.12987012987013	0	0	0	0	0	0	0	0	0	0	0	0	0	0	0	0	0	0	0	0.204819277108434	0	0	0	0	0	0	0	0	0	0	0
Lymphoma, Large-Cell, Anaplastic	0.0102389078498294	0	0.0194805194805195	0.33	0.0592105263157895	0	0.046242774566474	0	0.0284090909090909	0.0189873417721519	0.0189873417721519	0	0	0	0	0	0	0	0	0.0225	0.226666666666667	0.0239234449760766	0.148936170212766	0	0.0123456790123457	0	0.0297619047619048	0.0182926829268293	0	0	0	0.0458015267175573	0.0112994350282486	0	0.148936170212766	0.0137362637362637	0.034375	0.224719101123595	0	0.405405405405405	0.428571428571429	0.294117647058824	0	0.217741935483871	0.658536585365854	0.428571428571429	0.220720720720721	0.0259579728059332	0.142241379310345
Toxoplasmosis	0	0	0	0	0	0	0	0	0	0	0	0	0	0	0	0	0	0	0	0	0	0	0	0	0	0	0	0	0	0	0	0	0	0	0	0	0	0	0	0	0	0	0	0	0	0	0	0	0
Chordoma	0.0324909747292419	0	0.0410958904109589	0.391304347826087	0.0833333333333333	0	0.103030303030303	0	0.0476190476190476	0.04	0.04	0	0	0	0	0	0	0	0	0	0.126760563380282	0.0398009950248756	0.112781954887218	0	0.0324675324675325	0	0.05	0.0384615384615385	0	0	0	0.121951219512195	0.029585798816568	0	0.112781954887218	0	0.0394736842105263	0.0882352941176471	0	0.171428571428571	0.136363636363636	0.1171875	0	0.310344827586207	0.230769230769231	0.136363636363636	0.11214953271028	0.0424710424710425	0
Distal Myopathies	0	0	0	0	0	0.586206896551724	0	0.518518518518518	0	0	0	0	0	0	0.201342281879195	0.0496894409937888	0	0	0	0.114832535885167	0	0	0	0	0	0	0	0	0.0307692307692308	0.0674157303370786	0.105263157894737	0	0	0	0	0	0	0	0.141361256544503	0	0	0	0	0	0	0	0	0.0118343195266272	0
Lupus Nephritis	0	0	0	0	0.0424403183023873	0	0	0	0	0.025706940874036	0	0	0	0	0	0	0	0	0	0.0676532769556025	0.032171581769437	0.0427698574338086	0.028169014084507	0.0486322188449848	0.0226700251889169	0	0	0.112219451371571	0	0	0	0	0	0	0.028169014084507	0.0274599542334096	0	0.020979020979021	0	0.032520325203252	0.028328611898017	0.0260869565217391	0.249266862170088	0	0.0399002493765586	0.028328611898017	0.0309477756286267	0	0.39344262295082
Leukemia, Biphenotypic, Acute	0.0155763239875389	0	0.0238095238095238	0.298245614035088	0.0602409638554217	0	0.0588235294117647	0	0.0315789473684211	0.0232558139534884	0.0232558139534884	0	0	0	0	0	0	0	0	0.0280373831775701	0.609756097560976	0.0269058295964126	0.483870967741935	0	0.0170454545454545	0	0.032967032967033	0.0224719101123595	0	0	0	0.0620689655172414	0.0157068062827225	0	0.483870967741935	0.0204081632653061	0.0459770114942529	0.177083333333333	0	0.358024691358025	0.272727272727273	0.226666666666667	0	0.507246376811594	0.50561797752809	0.272727272727273	0.271186440677966	0.0289017341040462	0.138461538461538
Central Nervous System Diseases	0	0	0	0	0	0.172413793103448	0	0.122994652406417	0	0	0	0	0	0	0	0	0	0	0	0	0	0	0	0	0	0	0	0	0	0.436241610738255	0.105590062111801	0	0	0	0	0	0	0	0.111111111111111	0	0	0	0	0	0	0	0	0.288065843621399	0
HIV Infections	0	0	0	0	0	0	0	0	0	0	0	0	0	0	0	0	0	0.141509433962264	0	0.0487804878048781	0.0510204081632653	0	0.0481283422459893	0	0	0	0	0	0	0	0	0	0	0	0.0481283422459893	0.043859649122807	0	0.0915178571428571	0	0.0515463917525773	0.0483870967741935	0.0467032967032967	0	0	0.0571428571428571	0.0483870967741935	0.0447761194029851	0	0.148148148148148
Colitis, Ulcerative	0.245125348189415	0	0	0	0	0	0.0339805825242718	0	0.0526315789473684	0	0.109947643979058	0	0	0	0	0	0.0700636942675159	0.0251256281407035	0	0	0	0	0	0	0	0.0434782608695652	0	0	0	0	0	0	0.280952380952381	0	0	0	0	0	0	0	0	0	0	0	0	0	0	0	0
Lymphoma, T-Cell	0.0166112956810631	0	0.0253164556962025	0.326923076923077	0.0641025641025641	0	0.0621468926553672	0	0.0333333333333333	0.0246913580246914	0.0246913580246914	0	0	0	0	0	0	0	0	0.0245098039215686	0.272727272727273	0.028169014084507	0.2	0	0.0180722891566265	0	0.0348837209302326	0.0238095238095238	0	0	0	0.0666666666666667	0.0165745856353591	0	0.2	0.0161290322580645	0.0426829268292683	0.32967032967033	0	0.473684210526316	0.555555555555556	0.428571428571429	0	0.234375	0.714285714285714	0.555555555555556	0.247787610619469	0.0303030303030303	0.141666666666667
Hypertrophy, Left Ventricular	0	0.276923076923077	0	0	0	0	0	0	0	0	0	0.298701298701299	0.163636363636364	0.109756097560976	0	0.227848101265823	0	0	0	0	0	0	0	0	0	0	0	0	0.15625	0	0	0	0	0.024390243902439	0	0	0	0	0	0	0	0	0	0	0	0	0.0350877192982456	0	0
Mesothelioma	0.0159744408945687	0	0.024390243902439	0.309090909090909	0.0617283950617284	0	0.12568306010929	0	0.032258064516129	0.0238095238095238	0.0238095238095238	0	0	0	0	0	0	0	0	0	0.075	0.0273972602739726	0.0596026490066225	0	0.0174418604651163	0	0.0337078651685393	0.0229885057471264	0	0	0	0.148936170212766	0.0160427807486631	0	0.0596026490066225	0	0.0235294117647059	0.0478723404255319	0	0.113924050632911	0.08	0.0616438356164384	0	0.223880597014925	0.172413793103448	0.08	0.0775862068965517	0.0294464075382803	0
Alopecia	0	0	0	0	0.105882352941176	0	0	0	0	0	0	0.0963855421686747	0	0	0	0	0	0	0	0.0825688073394495	0	0	0	0.123287671232877	0	0	0	0	0.0588235294117647	0	0	0	0	0.0568181818181818	0	0	0	0	0	0	0	0	0	0	0	0	0	0	0
Irritable Bowel Syndrome	0.212014134275618	0	0	0	0	0	0.0297619047619048	0	0.0526315789473684	0	0.0980392156862745	0	0	0	0	0	0.0756302521008403	0.0186335403726708	0	0	0	0	0	0	0	0.040650406504065	0	0	0	0	0	0	0.261627906976744	0	0	0	0	0	0	0	0	0	0	0	0	0	0	0	0
Endometrial Neoplasms	0.0287539936102236	0	0.0548780487804878	0.3	0.166666666666667	0	0.0546448087431694	0	0.0806451612903226	0.125	0.0535714285714286	0	0	0	0	0	0	0	0	0	0.01875	0.324200913242009	0.0132450331125828	0	0.534883720930233	0	0.0842696629213483	0.172413793103448	0	0	0	0.0141843971631206	0.0320855614973262	0	0.0132450331125828	0	0.0529411764705882	0.0106382978723404	0	0.0316455696202532	0.02	0.0136986301369863	0.0625	0.0671641791044776	0.0517241379310345	0.02	0.021551724137931	0.0742049469964664	0
Chondrodysplasia Punctata	0	0	0	0	0	0.0769230769230769	0	0.0398009950248756	0	0	0	0	0	0	0.134328358208955	0	0	0	0	0	0	0	0	0	0	0	0	0	0	0	0	0	0	0	0	0	0	0	0	0	0	0	0	0	0	0	0	0	0
Precursor T-Cell Lymphoblastic Leukemia-Lymphoma	0.0099009900990099	0	0.0188679245283019	0.314285714285714	0.0573248407643312	0	0.0449438202247191	0	0.0276243093922652	0.0184049079754601	0.0184049079754601	0	0	0	0	0	0	0	0	0.024390243902439	0.483870967741935	0.0233644859813084	0.561643835616438	0	0.0119760479041916	0	0.0289017341040462	0.0177514792899408	0	0	0	0.0441176470588235	0.010989010989011	0	0.342465753424658	0.0160427807486631	0.0363636363636364	0.114754098360656	0	0.294117647058824	0.2	0.148936170212766	0	0.488372093023256	0.455621301775148	0.2	0.233480176211454	0.0253317249698432	0.140495867768595
Cardiomyopathy, Dilated	0	0.272727272727273	0	0	0	0	0	0	0	0	0	0.230769230769231	0.353293413173653	0.108433734939759	0	0.225	0	0	0	0	0	0	0	0	0	0	0	0	0.123711340206186	0	0	0	0	0	0	0	0	0	0	0	0	0	0	0	0	0	0.0347826086956522	0	0
Fibrosis	0	0	0	0	0	0	0	0	0	0	0	0.352941176470588	0	0	0	0	0	0	0	0	0	0	0	0	0	0	0	0	0.206896551724138	0	0	0	0	0.0684931506849315	0	0	0	0	0	0	0	0	0	0	0	0	0	0	0
Muscular Dystrophy, Facioscapulohumeral	0	0	0	0	0	0.586206896551724	0	0.518518518518518	0	0	0	0	0	0	0.201342281879195	0.0496894409937888	0	0	0	0.114832535885167	0	0	0	0	0	0	0	0	0.0307692307692308	0.0674157303370786	0.105263157894737	0	0	0	0	0	0	0	0.141361256544503	0	0	0	0	0	0	0	0	0.0118343195266272	0
Cardiovascular Diseases	0	0.454545454545455	0	0	0	0	0	0	0	0	0	0.357142857142857	0.300813008130081	0.278688524590164	0	0.344827586206897	0	0	0	0	0	0	0	0	0	0	0	0	0.24	0	0	0	0	0	0	0	0	0	0	0	0	0	0	0	0	0	0.193548387096774	0	0
Kidney Neoplasms	0.0429799426934097	0	0.0659340659340659	0.265625	0.166666666666667	0	0.0646766169154229	0	0.0882352941176471	0.193548387096774	0.0645161290322581	0	0	0	0	0	0	0	0	0	0.0224719101123595	0.206751054852321	0.0177514792899408	0	0.157894736842105	0	0.0918367346938776	0.5	0	0	0	0.0188679245283019	0.0439024390243902	0	0.0177514792899408	0	0.0638297872340425	0.0145631067961165	0	0.0340909090909091	0.0238095238095238	0.0182926829268293	0.419753086419753	0.0657894736842105	0.0520833333333333	0.0238095238095238	0.024	0.0814332247557003	0
Pulmonary Fibrosis	0	0	0.338028169014085	0	0	0	0	0	0	0	0	0	0	0	0	0	0	0	0	0	0	0	0	0	0	0	0	0	0	0	0	0	0	0	0	0.258823529411765	0	0	0	0	0	0	0	0	0	0	0	0	0
Laryngeal Neoplasms	0.0397877984084881	0	0.306122448979592	0.23943661971831	0.154639175257732	0	0.0604651162790698	0	0.0825688073394495	0.06	0.06	0	0	0	0	0	0	0	0	0	0.0208333333333333	0.0717131474103586	0.0163934426229508	0	0.0441176470588235	0	0.2	0.058252427184466	0	0	0	0.0173410404624277	0.0410958904109589	0	0.0163934426229508	0.0892857142857143	0.0594059405940594	0.0136363636363636	0	0.0315789473684211	0.021978021978022	0.0168539325842697	0	0.0602409638554217	0.0485436893203883	0.021978021978022	0.0227272727272727	0.0767656090071648	0
Aortic Valve Insufficiency	0	0.310344827586207	0	0	0	0	0	0	0	0	0	0.257142857142857	0.311258278145695	0.12	0	0.25	0	0	0	0	0	0	0	0	0	0	0	0	0.134831460674157	0	0	0	0	0	0	0	0	0	0	0	0	0	0	0	0	0	0.0373831775700935	0	0
Aortic Valve Stenosis	0	0.272727272727273	0	0	0	0	0	0	0	0	0	0.230769230769231	0.520958083832335	0.108433734939759	0	0.225	0	0	0	0	0	0	0	0	0	0	0	0	0.123711340206186	0	0	0	0	0	0	0	0	0	0	0	0	0	0	0	0	0	0.0347826086956522	0	0
Neuroma, Acoustic	0.0411985018726592	0	0.0564663023679417	0.160997732426304	0.122935779816514	0.0311890838206628	0.0664395229982964	0.033587786259542	0.0725126475548061	0.0556552962298025	0.0556552962298025	0	0	0	0	0	0	0	0	0	0.0388170055452865	0.0652503793626707	0.0286806883365201	0	0.0442477876106195	0	0.0745233968804159	0.054481546572935	0	0.0518134715025907	0.0165837479270315	0.0298210735586481	0.0420168067226891	0	0.0286806883365201	0	0.0552584670231729	0.0251256281407035	0.0198347107438017	0.0614525139664804	0.0403071017274472	0.0292397660818713	0	0.116564417177914	0.100175746924429	0.0403071017274472	0.0481751824817518	0.126258714175058	0
Myocarditis	0	0.310344827586207	0	0	0	0	0	0	0	0	0	0.257142857142857	0.390728476821192	0.12	0	0.25	0	0	0	0	0	0	0	0	0	0	0	0	0.134831460674157	0	0	0	0	0	0	0	0	0	0	0	0	0	0	0	0	0	0.0373831775700935	0	0
Scleroderma, Systemic	0	0	0	0	0.230769230769231	0	0	0	0	0	0	0	0	0	0	0	0	0	0	0.176470588235294	0	0	0	0.272727272727273	0	0	0	0	0	0	0	0	0	0	0	0	0	0	0	0	0	0	0	0	0	0	0	0	0
Scleroderma, Localized	0	0	0	0	0.230769230769231	0	0	0	0	0	0	0	0	0	0	0	0	0	0	0.176470588235294	0	0	0	0.272727272727273	0	0	0	0	0	0	0	0	0	0	0	0	0	0	0	0	0	0	0	0	0	0	0	0	0
Sarcoma, Synovial	0.0159744408945687	0	0.024390243902439	0.309090909090909	0.0617283950617284	0	0.0601092896174863	0	0.032258064516129	0.0238095238095238	0.0238095238095238	0	0	0	0	0	0	0	0	0	0.075	0.0273972602739726	0.0596026490066225	0	0.0174418604651163	0	0.0337078651685393	0.0229885057471264	0	0	0	0.0638297872340425	0.0160427807486631	0	0.0596026490066225	0	0.0235294117647059	0.0478723404255319	0	0.113924050632911	0.08	0.0616438356164384	0	0.223880597014925	0.172413793103448	0.08	0.0775862068965517	0.0294464075382803	0
Brain Injuries	0	0	0	0	0	0.0512820512820513	0	0.0484581497797357	0	0	0	0	0	0	0	0	0	0	0	0	0	0	0	0	0	0	0	0	0	0.259259259259259	0.0248756218905473	0	0	0	0	0	0	0	0.0297029702970297	0	0	0	0	0	0	0	0	0.173228346456693	0
Neurilemmoma	0.00884955752212389	0	0.0169491525423729	0.268292682926829	0.0514285714285714	0	0.0408163265306122	0	0.0251256281407035	0.0165745856353591	0.0165745856353591	0	0	0	0	0	0	0	0	0	0.0520231213872832	0.021551724137931	0.0365853658536585	0	0.0108108108108108	0	0.0261780104712042	0.0160427807486631	0	0	0	0.038961038961039	0.01	0	0.0365853658536585	0	0.0163934426229508	0.0298507462686567	0	0.087719298245614	0.0552147239263804	0.0377358490566038	0	0.183673469387755	0.144385026737968	0.0552147239263804	0.0612244897959184	0.02330743618202	0
Lupus Erythematosus, Systemic	0	0	0	0	0.0731707317073171	0	0	0	0	0	0	0	0	0	0	0	0	0	0	0.113207547169811	0.0617283950617284	0	0.0588235294117647	0.0857142857142857	0	0	0	0	0	0	0	0	0	0	0.0588235294117647	0.0515463917525773	0	0.0447368421052632	0	0.0625	0.0592105263157895	0.0574324324324324	0	0	0.0681818181818182	0.0592105263157895	0.0512820512820513	0	0.5625
Nevus, Pigmented	0.0177935943060498	0	0.027027027027027	0.361702127659574	0.0684931506849315	0	0.0658682634730539	0	0.0352941176470588	0.0263157894736842	0.0263157894736842	0	0	0	0	0	0	0	0	0	0.0833333333333333	0.0295566502463054	0.0666666666666667	0	0.0192307692307692	0	0.037037037037037	0.0253164556962025	0	0	0	0.072	0.0175438596491228	0	0.0666666666666667	0	0.025974025974026	0.0523255813953488	0	0.126760563380282	0.0895522388059701	0.0692307692307692	0	0.254237288135593	0.189873417721519	0.0895522388059701	0.0833333333333333	0.0318471337579618	0
AIDS Dementia Complex	0	0	0	0	0	0.0320855614973262	0	0.0348837209302326	0	0	0	0	0	0	0	0	0	0.115207373271889	0	0.0318725099601594	0.0298507462686567	0	0.0260416666666667	0	0	0	0	0	0	0.159090909090909	0.0129310344827586	0	0	0	0.0260416666666667	0.0257510729613734	0	0.0589519650655022	0.0171673819742489	0.0301507537688442	0.0261780104712042	0.0240641711229947	0	0	0.0372093023255814	0.0261780104712042	0.0293040293040293	0.0967423494570582	0.119760479041916
Hemangioma	0.0324909747292419	0	0.0410958904109589	0.391304347826087	0.0833333333333333	0	0.103030303030303	0	0.0476190476190476	0.04	0.04	0	0	0	0	0	0	0	0	0	0.126760563380282	0.0398009950248756	0.112781954887218	0	0.0324675324675325	0	0.05	0.0384615384615385	0	0	0	0.121951219512195	0.029585798816568	0	0.112781954887218	0	0.0394736842105263	0.0882352941176471	0	0.171428571428571	0.136363636363636	0.1171875	0	0.310344827586207	0.230769230769231	0.136363636363636	0.11214953271028	0.0424710424710425	0
Muscular Dystrophy, Duchenne	0	0	0	0	0	0.527950310559006	0	0.482758620689655	0	0	0	0	0	0	0.181818181818182	0.0451977401129944	0	0	0	0.106666666666667	0	0	0	0	0	0	0	0	0.028436018957346	0.0618556701030928	0.213592233009709	0	0	0	0	0	0	0	0.130434782608696	0	0	0	0	0	0	0	0	0.011001100110011	0
Sarcoma	0.0324909747292419	0	0.0410958904109589	0.391304347826087	0.0833333333333333	0	0.103030303030303	0	0.0476190476190476	0.04	0.04	0	0	0	0	0	0	0	0	0	0.126760563380282	0.0398009950248756	0.112781954887218	0	0.0324675324675325	0	0.05	0.0384615384615385	0	0	0	0.121951219512195	0.029585798816568	0	0.112781954887218	0	0.0394736842105263	0.0882352941176471	0	0.171428571428571	0.136363636363636	0.1171875	0	0.310344827586207	0.230769230769231	0.136363636363636	0.11214953271028	0.0424710424710425	0
Neoplasms, Squamous Cell	0.0324909747292419	0	0.0410958904109589	0.391304347826087	0.0833333333333333	0	0.224242424242424	0	0.0476190476190476	0.04	0.04	0	0	0	0	0	0	0	0	0	0.126760563380282	0.0398009950248756	0.112781954887218	0	0.0324675324675325	0	0.05	0.0384615384615385	0	0	0	0.284552845528455	0.029585798816568	0	0.112781954887218	0	0.0394736842105263	0.0882352941176471	0	0.171428571428571	0.136363636363636	0.1171875	0	0.310344827586207	0.230769230769231	0.136363636363636	0.11214953271028	0.0424710424710425	0
Periodontal Diseases	0	0	0	0	0	0	0	0	0	0	0	0	0	0	0	0	0	0	0	0	0	0	0	0	0	0	0	0	0	0	0	0	0	0	0	0	0	0	0	0	0	0	0	0	0	0	0	0	0
Mastocytosis, Systemic	0.00964630225080386	0	0.0184049079754601	0.302752293577982	0.0559006211180124	0	0.043956043956044	0	0.027027027027027	0.0179640718562874	0.0179640718562874	0	0	0	0	0	0	0	0	0.0861244019138756	0.0817610062893082	0.0229357798165138	0.06	0	0.0116959064327485	0	0.0282485875706215	0.0173410404624277	0	0	0	0.0428571428571429	0.010752688172043	0	0.06	0.06282722513089	0.0177514792899408	0.0454545454545455	0	0.121019108280255	0.0805369127516778	0.0586206896551724	0	0.203007518796992	0.190751445086705	0.0805369127516778	0.0909090909090909	0.0248520710059172	0.144
Crohn Disease	0.141414141414141	0	0	0	0	0	0.0342857142857143	0	0.0561797752808989	0	0.1125	0	0	0	0	0	0.0793650793650794	0.0238095238095238	0	0	0	0	0	0	0	0.0461538461538462	0	0	0	0	0	0	0.156424581005587	0	0	0	0	0	0	0	0	0	0	0	0	0	0	0	0
Cystic Fibrosis	0.0453400503778338	0	0.233009708737864	0	0	0	0.0533333333333333	0.138996138996139	0.210526315789474	0	0.0571428571428571	0	0	0	0.0833333333333333	0.0588235294117647	0.0909090909090909	0.0458715596330275	0	0.142857142857143	0	0	0	0	0	0.0666666666666667	0	0	0.0420168067226891	0	0.128755364806867	0	0.0436681222707424	0	0	0.188034188034188	0	0	0.153846153846154	0	0	0	0	0	0	0	0	0	0
Cervical Intraepithelial Neoplasia	0.0106007067137809	0	0.0201342281879195	0.347368421052632	0.0612244897959184	0	0.19047619047619	0	0.0292397660818713	0.0196078431372549	0.0196078431372549	0	0	0	0	0	0	0	0	0	0.0620689655172414	0.0245098039215686	0.0441176470588235	0	0.0127388535031847	0	0.0306748466257669	0.0188679245283019	0	0	0	0.238095238095238	0.0116279069767442	0	0.0441176470588235	0	0.0193548387096774	0.0346820809248555	0	0.104895104895105	0.0666666666666667	0.0458015267175573	0	0.226890756302521	0.169811320754717	0.0666666666666667	0.0691244239631336	0.026615969581749	0
Aortic Aneurysm, Thoracic	0	0.0793650793650794	0	0	0	0	0	0	0	0	0	0.0666666666666667	0.0434782608695652	0.075	0	0.0649350649350649	0	0	0	0	0	0	0	0	0	0	0	0	0.0319148936170213	0	0	0	0	0	0	0	0	0	0	0	0	0	0	0	0	0	0.0803571428571429	0	0
Diabetic Retinopathy	0	0.0779220779220779	0	0	0	0	0	0	0.0485436893203883	0	0	0.0674157303370786	0.0476190476190476	0.0957446808510638	0	0.0659340659340659	0	0	0	0	0	0.0585774058577406	0	0	0	0	0.0505050505050505	0	0.037037037037037	0	0	0	0	0	0	0	0	0	0	0	0	0	0	0	0	0	0.0952380952380952	0.0430570505920344	0
Tuberculosis, Pulmonary	0	0	0.253298153034301	0	0	0	0	0	0	0	0	0	0	0	0	0	0	0	0	0	0	0	0	0	0	0	0	0	0	0	0	0	0	0	0	0.202298850574713	0	0	0	0	0	0	0	0	0	0	0	0	0
Liver Failure	0.036101083032491	0	0	0	0	0	0.145454545454545	0	0.0714285714285714	0	0.0533333333333333	0	0	0	0	0	0.310344827586207	0.113924050632911	0	0	0	0	0	0	0	0.2	0	0	0	0	0	0	0.0355029585798817	0	0	0	0	0	0	0	0	0	0	0	0	0	0	0	0
Mycosis Fungoides	0.0069204152249135	0	0.0164473684210526	0.331632653061224	0.0566666666666667	0	0.0380116959064327	0	0.0258620689655172	0.016025641025641	0.016025641025641	0	0	0	0	0	0	0	0	0.0214646464646465	0.202702702702703	0.0217391304347826	0.122302158273381	0	0.009375	0	0.0271084337349398	0.0154320987654321	0	0	0	0.0348837209302326	0.00857142857142857	0	0.122302158273381	0.0125	0.0300632911392405	0.170454545454545	0	0.36986301369863	0.36231884057971	0.223880597014925	0	0.209016393442623	0.62962962962963	0.36231884057971	0.206818181818182	0.0237203495630462	0.142543859649123
Liposarcoma	0.0159744408945687	0	0.024390243902439	0.309090909090909	0.0617283950617284	0	0.0601092896174863	0	0.032258064516129	0.0238095238095238	0.0238095238095238	0	0	0	0	0	0	0	0	0	0.075	0.0273972602739726	0.0596026490066225	0	0.0174418604651163	0	0.0337078651685393	0.0229885057471264	0	0	0	0.0638297872340425	0.0160427807486631	0	0.0596026490066225	0	0.0235294117647059	0.0478723404255319	0	0.113924050632911	0.08	0.0616438356164384	0	0.223880597014925	0.172413793103448	0.08	0.0775862068965517	0.0294464075382803	0
Myopia	0	0	0	0	0	0	0	0	0	0	0	0	0	0	0	0	0	0	0	0	0	0	0	0	0	0	0	0	0	0	0	0	0	0	0	0	0	0	0	0	0	0	0	0	0	0	0	0	0
Huntington Disease	0	0	0	0	0	0.0506912442396313	0	0.298611111111111	0	0	0	0	0	0	0.0542986425339367	0.0343347639484979	0	0	0	0.0854092526690391	0	0	0	0	0	0	0	0	0.0224719101123595	0.408	0.190839694656489	0	0	0	0	0	0	0	0.125475285171103	0	0	0	0	0	0	0	0	0.111209179170344	0
Radiation Injuries	0	0	0	0	0	0	0	0	0	0	0	0	0	0	0	0	0	0	0	0	0	0	0	0	0	0	0	0	0	0	0	0	0	0	0	0	0	0	0	0	0	0	0	0	0	0	0	0	0
Neurofibromatosis 2	0.0199052132701422	0	0.0248847926267281	0.169159953970081	0.0473537604456825	0.0394866732477789	0.0387596899224806	0.206630686198921	0.0298380221653879	0.0245231607629428	0.0245231607629428	0	0	0	0.0388726919339164	0.0222841225626741	0	0	0	0.0567375886524823	0.0458372310570627	0.0268199233716475	0.0358180058083253	0	0.0205908683974933	0	0.0306748466257669	0.024	0.0131904369332234	0.129257641921397	0.117351215423303	0.0372608257804632	0.0195412064570943	0	0.0358180058083253	0	0.024346257889991	0.0313293818797629	0.0868838763575606	0.0688030160226202	0.0476190476190476	0.0365251727541955	0	0.125388601036269	0.107555555555556	0.0476190476190476	0.05379513633014	0.0516431924882629	0
Sjogren's Syndrome	0	0	0	0	0.0256410256410256	0.0642201834862385	0	0.041522491349481	0	0	0	0	0	0	0.0990990990990991	0	0	0	0	0.049645390070922	0.0258620689655172	0	0.0224215246636771	0.0285714285714286	0	0	0	0	0	0	0	0	0	0	0.0224215246636771	0.0227272727272727	0	0.0173076923076923	0	0.0260869565217391	0.0225225225225225	0.0206422018348624	0	0	0.032520325203252	0.0225225225225225	0.0263157894736842	0	0.303030303030303
Leukemia, Myelogenous, Chronic, BCR-ABL Positive	0.0146627565982405	0	0.0224719101123595	0.274193548387097	0.0568181818181818	0	0.0558375634517767	0	0.03	0.021978021978022	0.021978021978022	0	0	0	0	0	0	0	0	0	0.183908045977011	0.0257510729613734	0.145454545454545	0	0.0161290322580645	0	0.03125	0.0212765957446809	0	0	0	0.0580645161290323	0.0149253731343284	0	0.145454545454545	0	0.347826086956522	0.0569306930693069	0	0.127906976744186	0.0914634146341463	0.071875	0	0.472972972972973	0.191489361702128	0.0914634146341463	0.121951219512195	0.0276243093922652	0
Sezary Syndrome	0.00542005420054201	0	0.0130208333333333	0.235507246376812	0.0447368421052632	0	0.0308056872037915	0	0.0210280373831776	0.0127551020408163	0.0127551020408163	0	0	0	0	0	0	0	0	0.0346638655462185	0.372340425531915	0.0182186234817814	0.318435754189944	0	0.0075	0	0.0218446601941748	0.0123762376237624	0	0	0	0.0266272189349112	0.00697674418604651	0	0.318435754189944	0.0284090909090909	0.0441919191919192	0.324074074074074	0	0.505376344086022	0.50561797752809	0.402298850574713	0	0.157407407407407	0.702970297029703	0.50561797752809	0.298076923076923	0.0197710718002081	0.131493506493506
Cerebral Infarction	0	0.0689655172413793	0	0	0	0.0315789473684211	0	0.0351288056206089	0	0	0	0.058252427184466	0.0362537764350453	0.0547112462006079	0	0.056782334384858	0	0	0	0	0	0	0	0	0	0	0	0	0.025974025974026	0.13960113960114	0.008	0	0	0	0	0	0	0	0.013262599469496	0	0	0	0	0	0	0	0.0656455142231947	0.067065868263473	0
Gout	0	0	0	0	0	0.0980392156862745	0	0.130909090909091	0	0	0	0	0	0	0.182692307692308	0.0272727272727273	0	0	0.15625	0.0671641791044776	0	0	0	0	0	0	0	0	0.015748031496063	0	0.0481927710843374	0	0	0.0265486725663717	0	0	0	0	0.072	0	0	0	0	0	0	0	0	0	0
Pulmonary Disease, Chronic Obstructive	0	0	0.246575342465753	0	0	0	0	0	0	0	0	0	0	0	0	0	0	0	0	0	0	0	0	0	0	0	0	0	0	0	0	0	0	0	0	0.367816091954023	0	0	0	0	0	0	0	0	0	0	0	0	0
Infertility, Male	0	0	0	0	0	0	0	0	0	0.16	0	0	0	0	0	0	0	0	0	0	0	0	0	0	0	0	0	0.0512820512820513	0	0	0	0	0	0	0	0	0	0	0	0	0	0	0.0634920634920635	0	0	0	0	0	0
Hepatitis B, Chronic	0.0211081794195251	0	0	0	0	0	0.0972222222222222	0	0.0502283105022831	0	0.0348258706467662	0	0	0	0	0	0.461077844311377	0.368421052631579	0	0	0	0	0	0	0	0.567251461988304	0	0	0	0	0	0	0.0227272727272727	0	0	0	0	0.0904977375565611	0	0	0	0	0	0	0	0	0	0	0
Carcinoma, Small Cell	0.0177935943060498	0	0.027027027027027	0.361702127659574	0.0684931506849315	0	0.281437125748503	0	0.0352941176470588	0.0263157894736842	0.0263157894736842	0	0	0	0	0	0	0	0	0	0.0833333333333333	0.0295566502463054	0.0666666666666667	0	0.0192307692307692	0	0.037037037037037	0.0253164556962025	0	0	0	0.36	0.0175438596491228	0	0.0666666666666667	0	0.025974025974026	0.0523255813953488	0	0.126760563380282	0.0895522388059701	0.0692307692307692	0	0.254237288135593	0.189873417721519	0.0895522388059701	0.0833333333333333	0.0318471337579618	0
Encephalomyelitis, Autoimmune, Experimental	0	0	0	0	0	0.0520231213872832	0	0.0491803278688525	0	0	0	0	0	0	0	0	0	0	0	0.0253164556962025	0.0213903743315508	0	0.0168539325842697	0	0	0	0	0	0	0.155339805825243	0.0275229357798165	0	0	0	0.0168539325842697	0.0182648401826484	0	0.0116279069767442	0.0319634703196347	0.0216216216216216	0.0169491525423729	0.0144508670520231	0	0	0.0298507462686567	0.0169491525423729	0.0231660231660232	0.0898641588296761	0.352941176470588
Abortion, Habitual	0	0	0	0	0	0	0	0	0	0	0	0	0	0	0	0	0	0	0	0	0	0.0348258706467662	0	0	0.0324675324675325	0	0	0.0384615384615385	0	0	0	0	0	0	0	0	0	0	0	0	0	0	0.0476190476190476	0	0	0	0	0	0
Antiphospholipid Syndrome	0	0	0	0	0	0	0	0	0	0	0	0	0	0	0	0	0	0	0	0.0638297872340425	0.072463768115942	0	0.0697674418604651	0	0	0	0	0	0	0	0	0	0	0	0.0697674418604651	0.0588235294117647	0	0.0512048192771084	0	0.0735294117647059	0.0703125	0.0685483870967742	0	0	0.0789473684210526	0.0703125	0.0571428571428571	0	0.692307692307692
Kidney Failure, Chronic	0	0	0	0	0	0	0	0	0	0.0323624595469256	0	0	0	0	0	0	0	0	0	0	0	0.0510948905109489	0	0	0.028391167192429	0	0	0.14018691588785	0	0	0	0	0	0	0	0	0	0	0	0	0	0	0.632183908045977	0	0	0	0	0	0
Supranuclear Palsy, Progressive	0	0	0	0	0	0.0436681222707424	0	0.0966666666666667	0	0	0	0.037344398340249	0	0	0	0	0	0	0	0	0	0	0	0	0	0	0	0	0.017921146953405	0.454198473282443	0.0474452554744526	0	0	0.0358565737051793	0	0	0	0	0.0581818181818182	0	0	0	0	0	0	0	0	0.123624047417443	0
Amyloidosis	0	0	0	0	0	0	0	0	0	0	0	0	0	0	0	0	0	0	0.310344827586207	0	0	0	0	0	0	0	0	0	0	0	0	0	0	0.0533333333333333	0	0	0	0	0	0	0	0	0	0	0	0	0	0	0
Biliary Tract Neoplasms	0.249230769230769	0	0.105882352941176	0.310344827586207	0.214285714285714	0	0.291005291005291	0	0.375	0.103448275862069	0.310344827586207	0	0	0	0	0	0.114285714285714	0.0549450549450549	0	0	0.036144578313253	0.106666666666667	0.0318471337579618	0	0.0842696629213483	0.0833333333333333	0.130434782608696	0.1	0	0	0	0.0340136054421769	0.233160621761658	0	0.0318471337579618	0	0.102272727272727	0.0257731958762887	0	0.0487804878048781	0.0384615384615385	0.0328947368421053	0	0.0857142857142857	0.0666666666666667	0.0384615384615385	0.0336134453781513	0.11340206185567	0
Osteoporosis	0	0	0	0	0	0.0857142857142857	0	0.0473933649289099	0	0	0	0	0	0	0.138888888888889	0	0	0	0.28125	0	0	0	0	0	0	0	0	0	0	0	0	0	0	0.0493827160493827	0	0	0	0	0	0	0	0	0	0	0	0	0	0	0
Gastritis, Atrophic	0.0606060606060606	0	0	0	0	0	0.0342857142857143	0	0.0561797752808989	0	0.2625	0	0	0	0	0	0.0793650793650794	0.0238095238095238	0	0	0	0	0	0	0	0.0461538461538462	0	0	0	0	0	0	0.0670391061452514	0	0	0	0	0	0	0	0	0	0	0	0	0	0	0	0
Colitis	0.338278931750742	0	0	0	0	0	0.0512820512820513	0	0.0707070707070707	0	0.166666666666667	0	0	0	0	0	0.0958904109589041	0.0425531914893617	0	0	0	0	0	0	0	0.0666666666666667	0	0	0	0	0	0	0.361809045226131	0	0	0	0	0	0	0	0	0	0	0	0	0	0	0	0
Fatty Liver, Alcoholic	0.0294985250737463	0	0	0	0	0	0.122448979591837	0	0.0603015075376884	0	0.0441988950276243	0	0	0	0	0	0.244897959183673	0.0952380952380952	0	0	0	0	0	0	0	0.158940397350993	0	0	0	0	0	0	0.03	0	0	0	0	0	0	0	0	0	0	0	0	0	0	0	0
Fibrosarcoma	0.0204081632653061	0	0.0279329608938547	0.28	0.0621468926553672	0	0.0707070707070707	0	0.0348258706467662	0.0273224043715847	0.0273224043715847	0	0	0	0	0	0	0	0	0	0.0857142857142857	0.0299145299145299	0.072289156626506	0	0.0213903743315508	0	0.0362694300518135	0.0264550264550265	0	0	0	0.0769230769230769	0.0198019801980198	0	0.072289156626506	0	0.027027027027027	0.0591133004926108	0	0.121387283236994	0.0909090909090909	0.0745341614906832	0	0.221476510067114	0.174603174603175	0.0909090909090909	0.0850202429149798	0.0319031903190319	0
Periodontitis	0	0	0	0	0	0	0	0	0	0	0	0	0	0	0	0	0	0	0	0	0	0	0	0	0	0	0	0	0	0	0	0	0	0	0	0	0	0	0	0	0	0	0	0	0	0	0	0	0
Carcinoma, Ehrlich Tumor	0.0638297872340425	0	0.0697674418604651	0.355932203389831	0.105882352941176	0	0.287958115183246	0	0.0721649484536082	0.0681818181818182	0.0681818181818182	0	0	0	0	0	0	0	0	0	0.119047619047619	0.0616740088105727	0.106918238993711	0	0.0611111111111111	0	0.0752688172043011	0.0659340659340659	0	0	0	0.355704697986577	0.0564102564102564	0	0.106918238993711	0	0.0674157303370786	0.086734693877551	0	0.156626506024096	0.126582278481013	0.11038961038961	0	0.267605633802817	0.208791208791209	0.126582278481013	0.108333333333333	0.0646992054483541	0
Pemphigus, Benign Familial	0	0	0	0	0.13953488372093	0	0	0.105726872246696	0	0	0	0	0	0	0.075	0.0465116279069767	0	0	0	0.363636363636364	0	0	0	0.162162162162162	0	0	0	0	0.029126213592233	0	0.0895522388059701	0	0	0	0	0	0	0	0.118811881188119	0	0	0	0	0	0	0	0	0	0
Anemia, Sickle Cell	0	0	0	0	0	0	0	0.0991735537190083	0	0	0	0	0	0	0.0685714285714286	0.0427807486631016	0	0	0	0.102127659574468	0.0378378378378378	0	0.0340909090909091	0	0	0	0	0	0.0271493212669683	0	0.0833333333333333	0	0	0	0.0340909090909091	0	0.107692307692308	0.0258215962441315	0.110599078341014	0.0382513661202186	0.0342857142857143	0.0321637426900585	0	0	0.0452261306532663	0.0342857142857143	0.0817120622568093	0	0
Pulmonary Embolism	0	0.0704225352112676	0.27906976744186	0	0	0	0	0	0	0	0	0.0602409638554217	0.0395480225988701	0.0681818181818182	0	0.0588235294117647	0	0	0	0	0	0	0	0	0	0	0	0	0.0294117647058824	0	0	0	0	0	0	0.22	0	0	0	0	0	0	0	0	0	0	0.075	0	0
Lichen Planus, Oral	0	0	0	0	0.087719298245614	0	0	0	0	0	0	0	0	0	0	0	0	0	0	0.0684931506849315	0	0	0	0.238095238095238	0	0	0	0	0	0	0	0	0	0	0	0	0	0	0	0	0	0	0	0	0	0	0	0	0
Angina, Unstable	0	0.218181818181818	0	0	0	0	0	0	0	0	0	0.238390092879257	0.121739130434783	0.209912536443149	0	0.181268882175227	0	0	0	0	0	0	0	0	0	0	0	0	0.112781954887218	0	0.0205655526992288	0	0	0.043731778425656	0	0	0	0	0.030690537084399	0	0	0	0	0	0	0	0.0764331210191083	0	0
Carcinoma, Endometrioid	0.0177383592017738	0	0.036480686695279	0.187150837988827	0.114718614718615	0	0.275793650793651	0	0.096078431372549	0.0949367088607595	0.0358649789029536	0	0	0	0	0	0	0	0	0	0.0414847161572052	0.645833333333333	0.0295454545454545	0	0.302904564315353	0	0.0991902834008097	0.135802469135802	0	0	0	0.297619047619048	0.021484375	0	0.0295454545454545	0	0.0355648535564854	0.0252918287937743	0	0.0682819383259912	0.04337899543379	0.0302325581395349	0.0492957746478873	0.135467980295567	0.113168724279835	0.04337899543379	0.0514950166112957	0.0897777777777778	0
Keratoconus	0	0	0	0	0	0	0	0	0	0	0	0	0	0	0	0	0	0	0	0	0	0	0	0	0	0	0	0	0	0	0	0	0	0	0	0	0	0	0	0	0	0	0	0	0	0	0	0	0
Intellectual Disability	0	0	0	0	0	0.0597014925373134	0	0.0536585365853659	0	0	0	0.0684931506849315	0	0	0	0	0	0	0	0	0	0	0	0	0	0	0	0	0.0326086956521739	0.0898203592814371	0.418994413407821	0	0	0.0769230769230769	0	0	0	0	0.5	0	0	0	0	0	0	0	0	0.0274656679151061	0
Frontotemporal Lobar Degeneration	0	0	0	0	0	0.0581395348837209	0	0.119341563786008	0	0	0	0	0	0	0	0	0	0	0.1875	0	0	0	0	0	0	0	0	0	0	0.307317073170732	0.032258064516129	0	0	0.0309278350515464	0	0	0	0	0.036697247706422	0	0	0	0	0	0	0	0	0.119622245540399	0
Creutzfeldt-Jakob Syndrome	0	0	0	0	0	0.038961038961039	0	0.04	0	0	0	0	0	0	0	0	0	0	0	0	0	0	0	0	0	0	0	0	0	0.18716577540107	0.0150753768844221	0	0	0	0	0	0	0	0.02	0	0	0	0	0	0	0	0	0.111237230419977	0
Gerstmann-Straussler-Scheinker Disease	0	0	0	0	0	0.0588235294117647	0	0.352697095435685	0	0	0	0	0	0	0.0689655172413793	0.043010752688172	0	0	0	0.102564102564103	0	0	0	0	0	0	0	0	0.0272727272727273	0.251231527093596	0.227906976744186	0	0	0	0	0	0	0	0.148148148148148	0	0	0	0	0	0	0	0	0.0613756613756614	0
Anus Neoplasms	0.358229598893499	0	0.0358565737051793	0.240223463687151	0.132885906040268	0	0.107358262967431	0	0.186682520808561	0.035110533159948	0.261378413524057	0	0	0	0	0	0.0600315955766193	0.017478152309613	0	0	0.0122116689280868	0.052415210688592	0.00713266761768902	0	0.0191082802547771	0.0338983050847458	0.0630407911001236	0.0340479192938209	0	0	0	0.0075642965204236	0.621301775147929	0	0.00713266761768902	0	0.0347490347490347	0.00588928150765607	0	0.0233196159122085	0.0129124820659971	0.00734214390602056	0	0.0521327014218009	0.0416141235813367	0.0129124820659971	0.0165853658536585	0.0570824524312896	0
Small Cell Lung Carcinoma	0.014308426073132	0	0.660091047040971	0.291196388261851	0.152073732718894	0	0.0421768707482993	0	0.0682730923694779	0.04	0.04	0	0	0	0	0	0	0	0	0	0.0139968895800933	0.0580204778156997	0.00823723228995058	0	0.0217076700434153	0	0.0713286713286713	0.0386266094420601	0	0	0	0.00881834215167548	0.0199733688415446	0	0.00823723228995058	0.140077821011673	0.0395314787701318	0.00662251655629139	0	0.0267716535433071	0.0149253731343284	0.00851788756388416	0	0.0612244897959184	0.0472103004291846	0.0149253731343284	0.0182599355531686	0.0633802816901408	0
Ependymoma	0.0132450331125828	0	0.0220820189274448	0.320574162679426	0.060702875399361	0	0.0985915492957746	0	0.0304709141274238	0.0215384615384615	0.0215384615384615	0	0	0	0	0	0	0	0	0	0.0679611650485437	0.0257611241217799	0.0515463917525773	0	0.015015015015015	0	0.0318840579710145	0.0207715133531157	0	0	0	0.114391143911439	0.0137741046831956	0	0.0515463917525773	0	0.0212765957446809	0.0410958904109589	0	0.108196721311475	0.0726643598615917	0.0533807829181495	0	0.221789883268482	0.169139465875371	0.0726643598615917	0.0728476821192053	0.0278113663845224	0
Diabetes Mellitus, Type 1	0	0	0	0	0	0	0	0	0.0792079207920792	0	0	0	0	0	0	0	0	0	0.2	0.0530973451327434	0.0568181818181818	0.0851063829787234	0.0538922155688623	0	0	0	0.0824742268041237	0	0	0	0	0	0	0.0326086956521739	0.0538922155688623	0.0480769230769231	0	0.0416666666666667	0	0.0574712643678161	0.0542168674698795	0.0524691358024691	0	0	0.0631578947368421	0.0542168674698795	0.0483870967741935	0.0700985761226725	0.507042253521127
Nasal Polyps	0	0	0.0898876404494382	0	0	0	0	0	0	0	0	0.0697674418604651	0	0	0	0	0	0	0	0	0	0	0	0	0	0	0	0	0.0380952380952381	0	0	0	0	0.032967032967033	0	0.0970873786407767	0	0	0	0	0	0	0	0	0	0	0	0	0
Influenza, Human	0	0	0.0941176470588235	0	0	0	0	0	0	0	0	0	0	0	0	0	0	0.175824175824176	0	0	0	0	0	0	0	0	0	0	0	0	0	0	0	0	0	0.101010101010101	0	0.0515463917525773	0	0	0	0	0	0	0	0	0	0	0
Hand, Foot and Mouth Disease	0	0	0	0	0	0	0	0	0	0	0	0	0	0	0	0	0	0.142857142857143	0	0	0	0	0	0	0	0	0	0	0	0	0	0	0	0	0	0	0	0.0404624277456647	0	0	0	0	0	0	0	0	0	0	0
Kidney Diseases	0	0	0	0	0	0	0	0	0	0.0759493670886076	0	0	0	0	0	0	0	0	0	0	0	0.100478468899522	0	0	0.0925925925925926	0	0	0.329268292682927	0	0	0	0	0	0	0	0	0	0	0	0	0	0	0.761194029850746	0	0	0	0	0	0
Eye Abnormalities	0	0	0	0	0	0	0	0.0568720379146919	0	0	0	0	0	0	0.333333333333333	0.230769230769231	0	0	0	0.0588235294117647	0	0	0	0	0	0	0	0	0.157894736842105	0	0.162162162162162	0	0	0	0	0	0	0	0.193548387096774	0	0	0	0	0	0	0	0	0	0
Biliary Atresia	0.0744985673352436	0	0	0	0	0	0.0796019900497512	0.0340425531914894	0.0980392156862745	0	0.0860215053763441	0	0	0	0.214285714285714	0.133333333333333	0.131578947368421	0.0721649484536082	0	0.0350877192982456	0	0	0	0	0	0.102564102564103	0	0	0.0841121495327103	0	0.0861244019138756	0	0.0682926829268293	0	0	0	0	0	0.114285714285714	0	0	0	0	0	0	0	0	0	0
Rhinitis, Allergic, Perennial	0	0	0.0828402366863905	0	0	0	0	0	0	0	0	0	0	0	0	0	0	0	0	0.162790697674419	0.0181818181818182	0	0.0128205128205128	0	0	0	0	0	0	0	0	0	0	0	0.0128205128205128	0.319796954314721	0	0.0077720207253886	0	0.0184049079754601	0.0129032258064516	0.00993377483443709	0	0	0.0279329608938547	0.0129032258064516	0.0210970464135021	0	0.129770992366412
Pheochromocytoma	0.00694444444444444	0	0.0165016501650165	0.333333333333333	0.0568561872909699	0	0.0381231671554252	0	0.0259365994236311	0.0160771704180064	0.0160771704180064	0	0	0	0	0	0	0	0	0	0.0508474576271186	0.0217917675544794	0.0324909747292419	0	0.00940438871473354	0	0.027190332326284	0.0154798761609907	0	0	0	0.0350194552529183	0.00859598853868195	0	0.0324909747292419	0	0.0158730158730159	0.0256410256410256	0	0.0927835051546392	0.0545454545454545	0.0337078651685393	0	0.209876543209877	0.157894736842105	0.0545454545454545	0.061503416856492	0.0237797246558198	0
Leprosy	0	0	0	0	0	0	0	0	0	0	0	0	0	0	0	0	0	0	0	0	0	0	0	0	0	0	0	0	0	0	0	0	0	0	0	0	0	0	0	0	0	0	0	0	0	0	0	0	0
Fanconi Anemia	0	0	0	0	0	0	0	0.0975609756097561	0	0	0	0	0	0	0.0670391061452514	0.0418848167539267	0	0	0.220858895705521	0.100418410041841	0.0158730158730159	0	0.0111111111111111	0	0	0	0	0	0.0266666666666667	0	0.0818181818181818	0	0	0.0406091370558376	0.0111111111111111	0	0.105527638190955	0.00691244239631336	0.108597285067873	0.0160427807486631	0.0111731843575419	0.00857142857142857	0	0	0.0246305418719212	0.0111731843575419	0.0344827586206897	0	0
Glomerulonephritis	0	0	0	0	0	0	0	0	0	0.0387096774193548	0	0	0	0	0	0	0	0	0	0	0	0.058252427184466	0	0	0.0377358490566038	0	0	0.167701863354037	0	0	0	0	0	0	0	0	0	0	0	0	0	0	0.389312977099237	0	0	0	0	0	0
Hypopharyngeal Neoplasms	0.0285714285714286	0	0.0545454545454545	0.297297297297297	0.165644171779141	0	0.0543478260869565	0	0.0802139037433155	0.0532544378698225	0.0532544378698225	0	0	0	0	0	0	0	0	0	0.0186335403726708	0.0681818181818182	0.0131578947368421	0	0.0346820809248555	0	0.195530726256983	0.0514285714285714	0	0	0	0.0140845070422535	0.0319148936170213	0	0.0131578947368421	0	0.0526315789473684	0.0105820105820106	0	0.0314465408805031	0.0198675496688742	0.0136054421768707	0	0.0666666666666667	0.0514285714285714	0.0198675496688742	0.0214592274678112	0.0738569753810082	0
Giant Cell Tumors	0.0177935943060498	0	0.027027027027027	0.361702127659574	0.0684931506849315	0	0.0658682634730539	0	0.0352941176470588	0.0263157894736842	0.0263157894736842	0	0	0	0	0	0	0	0	0	0.0833333333333333	0.0295566502463054	0.0666666666666667	0	0.0192307692307692	0	0.037037037037037	0.0253164556962025	0	0	0	0.072	0.0175438596491228	0	0.0666666666666667	0	0.025974025974026	0.0523255813953488	0	0.126760563380282	0.0895522388059701	0.0692307692307692	0	0.254237288135593	0.189873417721519	0.0895522388059701	0.0833333333333333	0.0318471337579618	0
Cataract	0	0	0	0	0	0	0	0	0	0	0	0	0	0	0	0	0	0	0	0	0	0	0	0	0	0	0	0	0	0	0	0	0	0	0	0	0	0	0	0	0	0	0	0	0	0	0	0	0
Lymphoma, Non-Hodgkin	0.028391167192429	0	0.036144578313253	0.321428571428571	0.0731707317073171	0	0.0918918918918919	0	0.0425531914893617	0.0352941176470588	0.0352941176470588	0	0	0	0	0	0	0	0	0.0283018867924528	0.358024691358025	0.0361990950226244	0.294117647058824	0	0.028735632183908	0	0.0444444444444444	0.0340909090909091	0	0	0	0.104895104895105	0.0264550264550265	0	0.294117647058824	0.0206185567010309	0.0581395348837209	0.526315789473684	0	0.6	0.789473684210526	0.675675675675676	0	0.264705882352941	0.818181818181818	0.789473684210526	0.299145299145299	0.0385064177362894	0.140625
Aortic Aneurysm, Abdominal	0	0.0793650793650794	0	0	0	0	0	0	0	0	0	0.0666666666666667	0.0434782608695652	0.075	0	0.0649350649350649	0	0	0	0	0	0	0	0	0	0	0	0	0.0319148936170213	0	0	0	0	0	0	0	0	0	0	0	0	0	0	0	0	0	0.0803571428571429	0	0
Keloid	0	0	0	0	0.0459770114942529	0	0	0	0	0	0	0.176470588235294	0	0	0	0	0	0	0	0.036036036036036	0	0	0	0.0533333333333333	0	0	0	0	0.0865384615384615	0	0	0	0	0.0222222222222222	0	0	0	0	0	0	0	0	0	0	0	0	0	0	0
Burns	0	0	0	0	0	0	0	0	0	0	0	0	0	0	0	0	0	0	0	0	0	0	0	0	0	0	0	0	0	0	0	0	0	0	0	0	0	0	0	0	0	0	0	0	0	0	0	0	0
Prolactinoma	0.0398936170212766	0	0.061381074168798	0.240282685512367	0.155038759689922	0.0253521126760563	0.144522144522145	0.0301810865191147	0.248275862068966	0.0601503759398496	0.0601503759398496	0	0	0	0	0	0	0	0	0	0.0626631853785901	0.231536926147705	0.0493150684931507	0	0.0442260442260442	0	0.257756563245823	0.0583941605839416	0	0.116389548693587	0.00674157303370787	0.121739130434783	0.0411899313501144	0	0.0493150684931507	0	0.0595533498759305	0.041002277904328	0.0111856823266219	0.0949868073878628	0.0661157024793388	0.0507042253521127	0	0.181268882175227	0.145985401459854	0.0661157024793388	0.0683111954459203	0.626666666666667	0
Hypoxia-Ischemia, Brain	0	0.0645161290322581	0	0	0	0.0419161676646707	0	0.0420168067226891	0	0	0	0.0558659217877095	0.0368421052631579	0.0634920634920635	0	0.0546448087431694	0	0	0	0	0	0	0	0	0	0	0	0	0.0276497695852535	0.21	0.0188679245283019	0	0	0	0	0	0	0	0.0234741784037559	0	0	0	0	0	0	0	0.0711462450592885	0.135048231511254	0
Liver Cirrhosis, Biliary	0.0353982300884956	0	0	0	0	0	0.127551020408163	0	0.0653266331658292	0	0.0497237569060773	0	0	0	0	0	0.251700680272109	0.100529100529101	0	0	0	0	0	0	0	0.165562913907285	0	0	0	0	0	0	0.035	0	0	0	0	0	0	0	0	0	0	0	0	0	0	0	0
Hemangiosarcoma	0.0385756676557863	0	0.0454545454545455	0.311475409836066	0.0804597701149425	0	0.117948717948718	0	0.0505050505050505	0.0444444444444444	0.0444444444444444	0	0	0	0	0	0	0	0	0	0.13953488372093	0.0432900432900433	0.128834355828221	0	0.0380434782608696	0	0.0526315789473684	0.043010752688172	0	0	0	0.137254901960784	0.0351758793969849	0	0.128834355828221	0	0.043956043956044	0.105	0	0.176470588235294	0.148148148148148	0.132911392405063	0	0.287671232876712	0.225806451612903	0.148148148148148	0.122950819672131	0.0457079152731327	0
Carcinoma, Basal Cell	0.0159744408945687	0	0.024390243902439	0.309090909090909	0.0617283950617284	0	0.256830601092896	0	0.032258064516129	0.0238095238095238	0.0238095238095238	0	0	0	0	0	0	0	0	0	0.075	0.0273972602739726	0.0596026490066225	0	0.0174418604651163	0	0.0337078651685393	0.0229885057471264	0	0	0	0.319148936170213	0.0160427807486631	0	0.0596026490066225	0	0.0235294117647059	0.0478723404255319	0	0.113924050632911	0.08	0.0616438356164384	0	0.223880597014925	0.172413793103448	0.08	0.0775862068965517	0.0294464075382803	0
Eosinophilic Esophagitis	0.0435835351089588	0	0	0	0	0	0.0257510729613734	0	0.0423728813559322	0	0.0825688073394495	0	0	0	0	0	0.0543478260869565	0.0176991150442478	0	0.215384615384615	0.0476190476190476	0	0.0398009950248756	0	0	0.0319148936170213	0	0	0	0	0	0	0.0506329113924051	0	0.0398009950248756	0.173553719008264	0.0545454545454545	0.0294117647058824	0	0.0480769230769231	0.04	0.0357142857142857	0	0	0.0625	0.04	0.0709219858156028	0	0.113636363636364
Pregnancy, Ectopic	0	0	0	0	0	0	0	0	0	0	0	0	0	0	0	0	0	0	0	0	0	0.0558375634517767	0	0	0.06	0	0	0.0657894736842105	0	0	0	0	0	0	0	0	0	0	0	0	0	0	0.0819672131147541	0	0	0	0	0	0
Albuminuria	0	0	0	0	0	0	0	0	0	0.0355029585798817	0	0.0628930817610063	0	0	0	0	0	0	0	0	0	0.0545454545454545	0	0	0.0346820809248555	0	0	0.154285714285714	0.0304568527918782	0	0	0	0	0.0710059171597633	0	0	0	0	0	0	0	0	0.186206896551724	0	0	0	0	0	0
Atrial Fibrillation	0	0.28125	0	0	0	0	0	0	0	0	0	0.789473684210526	0.165644171779141	0.111111111111111	0	0.230769230769231	0	0	0	0	0	0	0	0	0	0	0	0	0.421052631578947	0	0	0	0	0.037037037037037	0	0	0	0	0	0	0	0	0	0	0	0	0.0353982300884956	0	0
Graft vs Host Disease	0	0	0	0	0	0	0	0	0	0	0	0	0	0	0	0	0	0	0	0.111111111111111	0.138461538461538	0	0.140495867768595	0	0	0	0	0	0	0	0	0	0	0	0.140495867768595	0.111111111111111	0	0.104430379746835	0	0.140625	0.141666666666667	0.142241379310345	0	0	0.138888888888889	0.141666666666667	0.099009900990099	0	0.333333333333333
Myositis Ossificans	0	0	0	0	0	0.28125	0	0.150753768844221	0	0	0	0	0	0	0.151515151515152	0	0	0	0	0	0	0	0	0	0	0	0	0	0	0	0	0	0	0	0	0	0	0	0	0	0	0	0	0	0	0	0	0	0
Multiple Endocrine Neoplasia Type 1	0.0674486803519062	0	0.0898876404494382	0.306451612903226	0.193181818181818	0	0.0862944162436548	0.0779220779220779	0.29	0.0879120879120879	0.0879120879120879	0	0	0	0.0609756097560976	0.0340909090909091	0	0	0	0.0803571428571429	0.0459770114942529	0.266094420600858	0.0424242424242424	0	0.0698924731182796	0	0.302083333333333	0.0851063829787234	0.019047619047619	0	0.0585365853658537	0.0451612903225806	0.0646766169154229	0	0.0424242424242424	0	0.0869565217391304	0.0346534653465347	0.087378640776699	0.0581395348837209	0.0487804878048781	0.04375	0	0.0945945945945946	0.074468085106383	0.0487804878048781	0.040650406504065	0.259668508287293	0
Sarcoma, Ewing	0.0127388535031847	0	0.0212765957446809	0.30316742081448	0.0584615384615385	0	0.0517711171662125	0	0.0294906166219839	0.0207715133531157	0.0207715133531157	0	0	0	0	0	0	0	0	0	0.0654205607476635	0.0250569476082005	0.0495049504950495	0	0.0144927536231884	0	0.030812324929972	0.0200573065902579	0	0	0	0.0530035335689046	0.0133333333333333	0	0.0495049504950495	0	0.0205278592375367	0.0397877984084881	0	0.10410094637224	0.0697674418604651	0.0511945392491468	0	0.211895910780669	0.163323782234957	0.0697674418604651	0.0709677419354839	0.027027027027027	0
Dyspepsia	0	0	0	0	0	0	0	0	0	0	0	0.0857142857142857	0	0	0	0	0	0	0	0	0	0	0	0	0	0	0	0	0.0449438202247191	0	0	0	0	0.12	0	0	0	0	0	0	0	0	0	0	0	0	0	0	0
Leiomyoma	0.0177935943060498	0	0.027027027027027	0.361702127659574	0.0684931506849315	0	0.0658682634730539	0	0.0352941176470588	0.0263157894736842	0.0263157894736842	0	0	0	0	0	0	0	0	0	0.0833333333333333	0.0295566502463054	0.0666666666666667	0	0.0192307692307692	0	0.037037037037037	0.0253164556962025	0	0	0	0.072	0.0175438596491228	0	0.0666666666666667	0	0.025974025974026	0.0523255813953488	0	0.126760563380282	0.0895522388059701	0.0692307692307692	0	0.254237288135593	0.189873417721519	0.0895522388059701	0.0833333333333333	0.0318471337579618	0
Graves Disease	0	0	0	0	0	0	0	0	0.0508474576271186	0	0	0	0	0	0	0	0	0	0	0.0461538461538462	0.0476190476190476	0.0594795539033457	0.0447761194029851	0	0	0	0.157894736842105	0	0	0	0	0	0	0	0.0447761194029851	0.0413223140495868	0	0.0357142857142857	0	0.0480769230769231	0.045	0.0433673469387755	0	0	0.0535714285714286	0.045	0.0425531914893617	0.0457578646329838	0.409090909090909
Osteolysis	0	0	0	0	0	0.09375	0	0.050251256281407	0	0	0	0	0	0	0.151515151515152	0	0	0	0	0	0	0	0	0	0	0	0	0	0	0	0	0	0	0	0	0	0	0	0	0	0	0	0	0	0	0	0	0	0
Lung Diseases, Interstitial	0	0	0.338028169014085	0	0	0	0	0	0	0	0	0	0	0	0	0	0	0	0	0	0	0	0	0	0	0	0	0	0	0	0	0	0	0	0	0.258823529411765	0	0	0	0	0	0	0	0	0	0	0	0	0
Demyelinating Diseases	0	0	0	0	0	0.172413793103448	0	0.122994652406417	0	0	0	0	0	0	0	0	0	0	0	0	0	0	0	0	0	0	0	0	0	0.181208053691275	0.105590062111801	0	0	0	0	0	0	0	0.111111111111111	0	0	0	0	0	0	0	0	0.0960219478737997	0
Hyperlipidemias	0	0	0	0	0	0	0	0	0	0	0	0	0	0	0	0	0	0	0.593220338983051	0	0	0	0	0	0	0	0	0	0	0	0	0	0	0.0394736842105263	0	0	0	0	0	0	0	0	0	0	0	0	0	0	0
Moyamoya Disease	0	0.08	0	0	0	0.0275689223057644	0	0.0314232902033272	0	0	0	0.0709219858156028	0.0539325842696629	0.230248306997743	0	0.0696055684454756	0	0	0	0	0	0	0	0	0	0	0	0	0.0440881763527054	0.135483870967742	0.0102249488752556	0	0	0	0	0	0	0	0.0142566191446029	0	0	0	0	0	0	0	0.115586690017513	0.0790216368767639	0
Odontogenic Tumors	0.0631970260223048	0	0.0704225352112676	0.454545454545455	0.114285714285714	0	0.180124223602484	0	0.0731707317073171	0.0684931506849315	0.0684931506849315	0	0	0	0	0	0	0	0	0	0.217391304347826	0.0609137055837563	0.209302325581395	0	0.06	0	0.0769230769230769	0.0657894736842105	0	0	0	0.226890756302521	0.0545454545454545	0	0.209302325581395	0	0.0675675675675676	0.162650602409639	0	0.264705882352941	0.234375	0.217741935483871	0	0.428571428571429	0.315789473684211	0.234375	0.171428571428571	0.064388961892247	0
Nerve Sheath Neoplasms	0.0249307479224377	0	0.0319148936170213	0.26865671641791	0.0645161290322581	0.129411764705882	0.0821256038647343	0.0954356846473029	0.0380952380952381	0.03125	0.03125	0	0	0	0	0	0	0	0	0	0.0978260869565217	0.0329218106995885	0.0857142857142857	0	0.0255102040816327	0	0.0396039603960396	0.0303030303030303	0	0.083743842364532	0.0325581395348837	0.0909090909090909	0.023696682464455	0	0.0857142857142857	0	0.0309278350515464	0.0707547169811321	0.037037037037037	0.131868131868132	0.103448275862069	0.0882352941176471	0	0.227848101265823	0.181818181818182	0.103448275862069	0.09375	0.104761904761905	0
Leukoplakia, Oral	0.0597402597402597	0	0.08	0.26027397260274	0.171717171717172	0	0.0776255707762557	0	0.0990990990990991	0.0784313725490196	0.0784313725490196	0.0618556701030928	0	0	0	0	0	0	0	0	0.0408163265306122	0.0862745098039216	0.0374331550802139	0	0.0625	0	0.214953271028037	0.0761904761904762	0.0344827586206897	0	0	0.0395480225988701	0.0582959641255605	0.0294117647058824	0.0374331550802139	0	0.0776699029126214	0.03125	0	0.0515463917525773	0.043010752688172	0.0384615384615385	0	0.0823529411764706	0.0666666666666667	0.043010752688172	0.0373134328358209	0.0916414904330312	0
Dyslipidemias	0	0	0	0	0	0	0	0	0	0	0	0	0	0	0	0	0	0	0.724137931034483	0	0	0	0	0	0	0	0	0	0	0	0	0	0	0.0533333333333333	0	0	0	0	0	0	0	0	0	0	0	0	0	0	0
Behcet Syndrome	0	0.0497925311203319	0	0	0.111524163568773	0	0	0.0740740740740741	0	0	0	0.0452830188679245	0.0326086956521739	0.0654545454545455	0.0466926070038911	0.0743494423791822	0	0	0	0.246056782334385	0	0	0	0.122448979591837	0	0	0	0	0.0462046204620462	0	0.0604026845637584	0	0	0	0	0	0	0	0.0802675585284281	0	0	0	0	0	0	0	0.0707964601769911	0	0
Brain Ischemia	0	0.0923076923076923	0	0	0	0.0422535211267606	0	0.0422535211267606	0	0	0	0.0779220779220779	0.0545454545454545	0.109756097560976	0	0.0759493670886076	0	0	0	0	0	0	0	0	0	0	0	0	0.0416666666666667	0.2	0.0160427807486631	0	0	0	0	0	0	0	0.0212765957446809	0	0	0	0	0	0	0	0.105263157894737	0.117647058823529	0
Intracranial Aneurysm	0	0.0915032679738562	0	0	0	0.0303030303030303	0	0.0338983050847458	0	0	0	0.0790960451977401	0.0585106382978723	0.128342245989305	0	0.0773480662983425	0	0	0	0	0	0	0	0	0	0	0	0	0.0465116279069767	0.141414141414141	0.00952380952380952	0	0	0	0	0	0	0	0.014218009478673	0	0	0	0	0	0	0	0.119521912350598	0.0756756756756757	0
Inflammatory Bowel Diseases	0.226537216828479	0	0	0	0	0	0.0441988950276243	0	0.0652173913043478	0	0.144578313253012	0	0	0	0	0	0.0909090909090909	0.0344827586206897	0	0	0	0	0	0	0	0.0588235294117647	0	0	0	0	0	0	0.227027027027027	0	0	0	0	0	0	0	0	0	0	0	0	0	0	0	0
Carcinoma, Neuroendocrine	0.00864553314121038	0	0.0165745856353591	0.259842519685039	0.0502793296089385	0	0.32	0	0.0246305418719212	0.0162162162162162	0.0162162162162162	0	0	0	0	0	0	0	0	0	0.0508474576271186	0.0211864406779661	0.0357142857142857	0	0.0105820105820106	0	0.0256410256410256	0.0157068062827225	0	0	0	0.392405063291139	0.00980392156862745	0	0.0357142857142857	0	0.0160427807486631	0.0292682926829268	0	0.0857142857142857	0.0538922155688623	0.0368098159509202	0	0.178807947019868	0.141361256544503	0.0538922155688623	0.0602409638554217	0.0229007633587786	0
Nervous System Diseases	0	0	0	0	0	0.36	0	0.228070175438596	0	0	0	0	0	0	0	0	0	0	0	0	0	0	0	0	0	0	0	0	0	0.323308270676692	0.227586206896552	0	0	0	0	0	0	0	0.232876712328767	0	0	0	0	0	0	0	0	0.201503759398496	0
Acute Lung Injury	0	0	0.246575342465753	0	0	0	0	0	0	0	0	0	0	0	0	0	0	0	0	0	0	0	0	0	0	0	0	0	0	0	0	0	0	0	0	0.183908045977011	0	0	0	0	0	0	0	0	0	0	0	0	0
Neoplasms, Glandular and Epithelial	0.0631970260223048	0	0.0704225352112676	0.454545454545455	0.114285714285714	0	0.403726708074534	0	0.0731707317073171	0.0684931506849315	0.0684931506849315	0	0	0	0	0	0	0	0	0	0.217391304347826	0.0609137055837563	0.209302325581395	0	0.06	0	0.0769230769230769	0.0657894736842105	0	0	0	0.529411764705882	0.0545454545454545	0	0.209302325581395	0	0.0675675675675676	0.162650602409639	0	0.264705882352941	0.234375	0.217741935483871	0	0.428571428571429	0.315789473684211	0.234375	0.171428571428571	0.064388961892247	0
Myasthenia Gravis	0	0	0	0	0	0.195121951219512	0	0.140425531914894	0	0	0	0	0	0	0	0	0	0	0	0.0350877192982456	0.0337078651685393	0	0.029585798816568	0	0	0	0	0	0	0.116751269035533	0.062200956937799	0	0	0	0.029585798816568	0.0285714285714286	0	0.0218446601941748	0.0666666666666667	0.0340909090909091	0.0297619047619048	0.0274390243902439	0	0	0.0416666666666667	0.0297619047619048	0.032	0.0586319218241042	0.416666666666667
Stomach Diseases	0.200743494423792	0	0	0	0	0	0.0745341614906832	0	0.0975609756097561	0	0.575342465753425	0	0	0	0	0	0.142857142857143	0.0649350649350649	0	0	0	0	0	0	0	0.103448275862069	0	0	0	0	0	0	0.181818181818182	0	0	0	0	0	0	0	0	0	0	0	0	0	0	0	0
Cicatrix	0	0	0	0	0	0	0	0	0	0	0	0.257142857142857	0	0	0	0	0	0	0	0	0	0	0	0	0	0	0	0	0.134831460674157	0	0	0	0	0.04	0	0	0	0	0	0	0	0	0	0	0	0	0	0	0
Diabetes Complications	0	0	0	0	0	0	0	0	0.0975609756097561	0	0	0	0	0	0	0	0	0	0	0	0	0.101522842639594	0	0	0	0	0.102564102564103	0	0	0	0	0	0	0	0	0	0	0	0	0	0	0	0	0	0	0	0	0.0840998685939553	0
Oligodendroglioma	0.0132450331125828	0	0.0220820189274448	0.320574162679426	0.060702875399361	0	0.0985915492957746	0	0.0304709141274238	0.0215384615384615	0.0215384615384615	0	0	0	0	0	0	0	0	0	0.0679611650485437	0.0257611241217799	0.0515463917525773	0	0.015015015015015	0	0.0318840579710145	0.0207715133531157	0	0	0	0.114391143911439	0.0137741046831956	0	0.0515463917525773	0	0.0212765957446809	0.0410958904109589	0	0.108196721311475	0.0726643598615917	0.0533807829181495	0	0.221789883268482	0.169139465875371	0.0726643598615917	0.0728476821192053	0.0278113663845224	0
Vascular Calcification	0	0	0	0	0	0	0	0	0	0	0	0	0	0	0	0	0	0	0.254237288135593	0	0	0	0	0	0	0	0	0	0	0	0	0	0	0.0394736842105263	0	0	0	0	0	0	0	0	0	0	0	0	0	0	0
Lung Diseases	0	0	0.537313432835821	0	0	0	0	0	0	0	0	0	0	0	0	0	0	0	0	0	0	0	0	0	0	0	0	0	0	0	0	0	0	0	0	0.419753086419753	0	0	0	0	0	0	0	0	0	0	0	0	0
Vitiligo	0	0	0	0	0.123287671232877	0	0	0	0	0	0	0	0	0	0	0	0	0	0	0.0927835051546392	0	0	0	0.147540983606557	0	0	0	0	0	0	0	0	0	0	0	0	0	0	0	0	0	0	0	0	0	0	0	0	0
[truncated: 279 more columns]
