# Supplementary material for: A novel semi-supervised model for miRNA-disease association prediction based on ℓ1-norm graph
Source: J Transl Med. 2018 Dec 14;16:357. doi: 10.1186/s12967-018-1741-y (PMC6295065; doi:10.1186/s12967-018-1741-y)
Supplement: Supplementary file 3 — Additional file 3. MiRNA functional similarity matrix. [file 12967_2018_1741_MOESM3_ESM.txt]

hsa-let-7a-1	hsa-let-7a-2	hsa-let-7a-3	hsa-let-7b	hsa-let-7c	hsa-let-7d	hsa-let-7e	hsa-let-7f-1	hsa-let-7f-2	hsa-let-7g	hsa-let-7i	hsa-mir-100	hsa-mir-101-1	hsa-mir-103a-1	hsa-mir-103a-2	hsa-mir-106a	hsa-mir-106b	hsa-mir-107	hsa-mir-10b	hsa-mir-1-1	hsa-mir-1-2	hsa-mir-122	hsa-mir-124-1	hsa-mir-124-2	hsa-mir-124-3	hsa-mir-125a	hsa-mir-125b-1	hsa-mir-125b-2	hsa-mir-126	hsa-mir-127	hsa-mir-128-2	hsa-mir-129-2	hsa-mir-130a	hsa-mir-130b	hsa-mir-132	hsa-mir-133a-1	hsa-mir-133a-2	hsa-mir-133b	hsa-mir-134	hsa-mir-135a-1	hsa-mir-135a-2	hsa-mir-136	hsa-mir-140	hsa-mir-141	hsa-mir-142	hsa-mir-143	hsa-mir-144	hsa-mir-145	hsa-mir-146a	hsa-mir-146b
hsa-let-7a-1	1	0.980268546536761	0.976503840654408	0.816170437975923	0.830027473416732	0.86064709666428	0.793759265299704	0.839613476960078	0.837622858248559	0.816178318335713	0.800941332395636	0.61567580427999	0.636201493538271	0.521806282675172	0.558858611238533	0.596813223311833	0.618947372407378	0.569459754756725	0.678821053513989	0.597422799181309	0.533355070911591	0.484077928500285	0.634932328510136	0.60648380105412	0.590134203611021	0.641389867528916	0.638045657191262	0.620868039922693	0.688386533429561	0.592199800473493	0.468726511902458	0.484104555093068	0.606933306376816	0.509207834829949	0.518995049882482	0.48999711337342	0.507459645461702	0.574120372937256	0.372998220187658	0.623865143642613	0.623865143642613	0.157569989763769	0.464382811553106	0.644786355126873	0.650941691108753	0.697192516234087	0.394888927401923	0.697790537825993	0.590459038352626
hsa-let-7a-2	0.980268546536761	1	0.979512195121951	0.812699567559712	0.827006335019872	0.858718757118861	0.808121563355254	0.836722524980878	0.834688513253086	0.82465503503659	0.816754527764624	0.604104471039348	0.623575585554384	0.502867170681966	0.542362699403958	0.56029952561478	0.58699515706622	0.546042163258819	0.689635169869607	0.581135830636385	0.520702337909162	0.463396589190324	0.616275152969497	0.586297173191295	0.568261288426384	0.650393576909375	0.629532532842556	0.611054504197952	0.658937705008602	0.576167982209317	0.474345427225857	0.488760372038519	0.591447249207736	0.489795599930631	0.498697504697943	0.475339539273309	0.493221476305697	0.554198460539301	0.384121873314097	0.633684057084934	0.633684057084934	0.163803070542539	0.469946136658969	0.631362361217572	0.653140845401108	0.672979756022872	0.401749856962913	0.690716034742137	0.576505517094368
hsa-let-7a-3	0.976503840654408	0.979512195121951	1	0.791295655016559	0.805046476696378	0.835555618887229	0.78334093857463	0.832151096409449	0.830181470999565	0.829134613429212	0.813425462463727	0.604546622844801	0.618924858000929	0.526499131941046	0.565219842261101	0.586145679460934	0.578399064381077	0.518272448696651	0.660064547906111	0.544733880300747	0.478269956163653	0.459849848061689	0.617762991536909	0.58780689173764	0.569840686290252	0.625527266748947	0.622579471618066	0.603496828953941	0.64333721279851	0.578456496695665	0.477827008537627	0.457359405854944	0.560537749993723	0.455174021830792	0.46511730687499	0.43170415464116	0.449855997206611	0.518188037424614	0.378528229314091	0.604018985314599	0.604018985314599	0.118902848813049	0.473095034544709	0.628094904037071	0.630829632586463	0.690961999767828	0.404252359465415	0.668206854359629	0.572945570434747
hsa-let-7b	0.816170437975923	0.812699567559712	0.791295655016559	1	0.837118882849578	0.846146425484401	0.799092163783623	0.816473581159314	0.814647612205614	0.844736071370669	0.809898209627636	0.624305857342088	0.612775250742921	0.523816958034536	0.56463295247137	0.511995125980082	0.57086306719031	0.556209084108368	0.64278956728224	0.642238178985389	0.584179700883871	0.525928810149499	0.579286711737494	0.560613837232034	0.558975162321234	0.643306266719298	0.641537586897999	0.61772790646558	0.673200332200953	0.613973102081383	0.474342890385533	0.447681405439427	0.547963631632396	0.506524839781903	0.522379512442868	0.497387758082752	0.502317530042216	0.61493498229321	0.313630012040661	0.580657749197928	0.580657749197928	0.177442630011423	0.466920557446449	0.60632062818834	0.637726361468894	0.654261448133246	0.393062456440175	0.640623953359262	0.576602392528431
hsa-let-7c	0.830027473416732	0.827006335019872	0.805046476696378	0.837118882849578	1	0.839134707484995	0.822784945140305	0.814796228340511	0.812940341430923	0.812241469766499	0.836823153194282	0.642211684581044	0.605658639196153	0.502081583268006	0.545131555176388	0.518768294686776	0.628420087108705	0.563346658241052	0.629098324663715	0.631545102147707	0.568963765666187	0.506845297014895	0.55652721151905	0.543770393614062	0.536791343653613	0.661996264434684	0.616938172394969	0.599408474484939	0.648267231618219	0.598126427506958	0.389981899912114	0.451320689579981	0.58426428434517	0.466407066877188	0.601950511853418	0.501523715209901	0.514220883548098	0.546019773832171	0.282288380200999	0.562167802068162	0.562167802068162	0.193314977372237	0.456109822066393	0.617564123678976	0.612878665916853	0.638259144503267	0.404995271983133	0.664629375852106	0.59450095261104
hsa-let-7d	0.86064709666428	0.858718757118861	0.835555618887229	0.846146425484401	0.839134707484995	1	0.818611613224255	0.875545820948563	0.872590367260807	0.859962496164382	0.858204976297252	0.632609298978753	0.652522605424819	0.470623617777572	0.518195047736232	0.582383515063772	0.584875873741893	0.565437189398862	0.700604284345916	0.607331808374666	0.544800421751888	0.467605401628983	0.685648717111795	0.666231976025975	0.644467298920547	0.670886100129054	0.6312164200984	0.607051775268492	0.652245021562717	0.599802624774926	0.465335531343269	0.46882342404992	0.580122660596053	0.463305132750842	0.527127258665823	0.502064348414088	0.507433839635889	0.574538862663697	0.370541393399361	0.649955527607641	0.649955527607641	0.190445477256656	0.436370756009098	0.580784021794832	0.627149578163017	0.648065374338549	0.37721912119503	0.654925512094589	0.543438229140172
hsa-let-7e	0.793759265299704	0.808121563355254	0.78334093857463	0.799092163783623	0.822784945140305	0.818611613224255	1	0.872168519922538	0.869313586150874	0.83441621014786	0.847515055986098	0.590373312229366	0.575695566070864	0.538106424139333	0.582233758953046	0.503689656737621	0.505062820065435	0.580906324508217	0.642596011312495	0.624790847963201	0.563546953548332	0.487859272913531	0.545796487173649	0.532307798735515	0.52821994196269	0.674183764906988	0.605832984102524	0.586619588572617	0.653539603514549	0.616751191826366	0.430852497386114	0.458841019598465	0.504595528892642	0.466494282658107	0.504524912424322	0.49188132372459	0.50320407818138	0.581980683704089	0.334667922650538	0.544010614116312	0.544010614116312	0.214824281592825	0.46686649813143	0.569383081134835	0.634580535455023	0.595247213462872	0.404323433589871	0.632750028843291	0.536718854186052
hsa-let-7f-1	0.839613476960078	0.836722524980878	0.832151096409449	0.816473581159314	0.814796228340511	0.875545820948563	0.872168519922538	1	0.994784876140808	0.890268285494252	0.857699878043977	0.573938638729707	0.59667569024076	0.526878325201615	0.575066181181252	0.557414596897308	0.546592058605387	0.570790338582824	0.66227327988565	0.592275314326821	0.525134782941926	0.496990079697437	0.615371032068286	0.593659149762806	0.594263966672813	0.657615020705001	0.569718641807287	0.545933142271361	0.660443570443878	0.596424927106687	0.452747156554277	0.4791661892178	0.479567569344623	0.474136421919097	0.50498012484799	0.454597296978937	0.467893481446195	0.553138332899564	0.316633364606757	0.593910067309801	0.593910067309801	0.188126520877341	0.435112231047538	0.583689572843958	0.612634757279131	0.600675008042395	0.37837613727468	0.623981797429661	0.5103813062243
hsa-let-7f-2	0.837622858248559	0.834688513253086	0.830181470999565	0.814647612205614	0.812940341430923	0.872590367260807	0.869313586150874	0.994784876140808	1	0.886855171818622	0.865199751871449	0.570508662199884	0.592717195772175	0.523714193426581	0.571064857557627	0.554036548806617	0.542654604755067	0.568156655064095	0.658100032540753	0.590063099654451	0.522066355008273	0.495810447781471	0.612150349249375	0.590762873952431	0.591195586337602	0.651522561176601	0.56753079189934	0.543822856564308	0.657508480040429	0.590703325116277	0.451019441964182	0.475621223730579	0.476510871423077	0.470708427764405	0.502272205580323	0.452630148921835	0.465721776704982	0.551129189281369	0.31599266276672	0.58774560557668	0.58774560557668	0.185634273364124	0.432399896189683	0.579259281471947	0.609803013760551	0.597583569576061	0.37634425712888	0.632121208266121	0.509554943823766
hsa-let-7g	0.816178318335713	0.82465503503659	0.829134613429212	0.844736071370669	0.812241469766499	0.859962496164382	0.83441621014786	0.890268285494252	0.886855171818622	1	0.874509975807714	0.611224162469011	0.617962163824857	0.512985862780581	0.562756485027337	0.529266035458337	0.500417722167451	0.538616519498655	0.645590101343836	0.562474587150998	0.48000252477968	0.499052485511881	0.616258460915213	0.602824654868913	0.60396988201408	0.65933790637083	0.5780023018343	0.554754571674072	0.60519134818101	0.623342692790442	0.521141582942988	0.448438598239024	0.479084979632787	0.452917116642771	0.481691725444068	0.39758366784434	0.402773248335746	0.542120860941786	0.342321971952938	0.58970300290088	0.58970300290088	0.152453145004297	0.477266296386661	0.600153877196994	0.619567967121224	0.621470040915839	0.393667923330196	0.589200354678062	0.533670944083995
hsa-let-7i	0.800941332395636	0.816754527764624	0.813425462463727	0.809898209627636	0.836823153194282	0.858204976297252	0.847515055986098	0.857699878043977	0.865199751871449	0.874509975807714	1	0.639535441932089	0.603087868120093	0.536691566937242	0.583523136127861	0.505296071613145	0.531653810495018	0.546819422325841	0.670813770645847	0.595599804419328	0.527238781612131	0.468481346332512	0.595417922154725	0.582985056164541	0.548756233250356	0.674547244602441	0.597255673393844	0.5764835288237	0.644398789228632	0.595585013087474	0.427555575155898	0.471002838382209	0.507444381220809	0.422835146797096	0.495177868153002	0.462736798824981	0.478921480241328	0.557160975203813	0.340861207934878	0.545127063561109	0.545127063561109	0.180057084626807	0.513685025614422	0.580645673166738	0.606915018989092	0.620019206581967	0.397635062190041	0.642569015412789	0.528072507200753
hsa-mir-100	0.61567580427999	0.604104471039348	0.604546622844801	0.624305857342088	0.642211684581044	0.632609298978753	0.590373312229366	0.573938638729707	0.570508662199884	0.611224162469011	0.639535441932089	1	0.632007930181202	0.554830555626546	0.56941172098672	0.447762413954709	0.4927891409952	0.544169753908192	0.632353407712892	0.607235279815436	0.568681724952969	0.434114445125775	0.516945073754433	0.509094850673647	0.49412391348578	0.548514079328529	0.644806083083443	0.644143503541194	0.67181395199623	0.665405348715074	0.441049438568805	0.494642036179863	0.66779288496475	0.524847778783336	0.492184805277683	0.526103919279072	0.510584225119585	0.639359473981022	0.35590299520029	0.558189769245643	0.558189769245643	0.231739164761961	0.520795907675213	0.594069632792416	0.58438685132807	0.663199979178039	0.383467258920676	0.633934588031675	0.560497241803239
hsa-mir-101-1	0.636201493538271	0.623575585554384	0.618924858000929	0.612775250742921	0.605658639196153	0.652522605424819	0.575695566070864	0.59667569024076	0.592717195772175	0.617962163824857	0.603087868120093	0.632007930181202	1	0.529182991438791	0.552831645532358	0.648971892656319	0.626812218828123	0.610748615395462	0.693172817782213	0.543753912087561	0.50873139857212	0.560476775841743	0.650855579444634	0.607806517412846	0.601741656163512	0.619146877880618	0.639960969533606	0.656068243306235	0.61506568554252	0.621516196838469	0.585955249383604	0.55350885667498	0.576977686727868	0.475159480684656	0.570402563334313	0.458858813041347	0.446701502259705	0.589652385639866	0.401851520869421	0.618314233437019	0.618314233437019	0.169149192429641	0.495308068015519	0.663971540406722	0.582238688474326	0.593643066321119	0.428152231562483	0.617601497872884	0.585867818549498
hsa-mir-103a-1	0.521806282675172	0.502867170681966	0.526499131941046	0.523816958034536	0.502081583268006	0.470623617777572	0.538106424139333	0.526878325201615	0.523714193426581	0.512985862780581	0.536691566937242	0.554830555626546	0.529182991438791	1	0.963566828839978	0.521019548829473	0.517521203600388	0.663465894537763	0.549661881610211	0.478956649019729	0.447414284108895	0.462756507011566	0.543513000053774	0.537722183468137	0.542025154458956	0.509193446502163	0.52491781471877	0.537050610558693	0.56892236597058	0.545637414135209	0.548096604592611	0.447546204303978	0.504464274466428	0.440347171878202	0.548068109766908	0.385004572735182	0.385397345214182	0.560854298261887	0.34934745280889	0.562204813395681	0.562204813395681	0.248183752958216	0.516461419848397	0.473524581952138	0.456046856207813	0.559012473596878	0.427030616866017	0.525081270444058	0.459645778592562
hsa-mir-103a-2	0.558858611238533	0.542362699403958	0.565219842261101	0.56463295247137	0.545131555176388	0.518195047736232	0.582233758953046	0.575066181181252	0.571064857557627	0.562756485027337	0.583523136127861	0.56941172098672	0.552831645532358	0.963566828839978	1	0.543298878559144	0.564678511636139	0.679610170194277	0.569957654130896	0.516871449114125	0.442810116364382	0.485641946603131	0.564029348484803	0.558921467677938	0.564474254819843	0.560184397574528	0.554576956232071	0.569590882149727	0.601482014842169	0.567533985164328	0.573989033182955	0.43525692663351	0.526840478953404	0.428762326965254	0.534921353100526	0.406195326077453	0.432918541826045	0.577159773390284	0.33884282687862	0.545824590669211	0.545824590669211	0.231731652150292	0.537865192668654	0.524511563374898	0.477250856565477	0.573366515796413	0.417889667898497	0.55673999028325	0.487410774389455
hsa-mir-106a	0.596813223311833	0.56029952561478	0.586145679460934	0.511995125980082	0.518768294686776	0.582383515063772	0.503689656737621	0.557414596897308	0.554036548806617	0.529266035458337	0.505296071613145	0.447762413954709	0.648971892656319	0.521019548829473	0.543298878559144	1	0.650252865666675	0.613921620976751	0.647990173657532	0.462883612654482	0.423352972187796	0.519328965011779	0.658165654317153	0.640966533149945	0.624055787301729	0.604796786078826	0.519974436662975	0.521222145919114	0.584993232384335	0.563444914248154	0.536181770415882	0.436302973477491	0.533801555721384	0.349408862110178	0.502282418020692	0.387826181089746	0.381632893690087	0.487603542529821	0.39162350610495	0.66193521163687	0.66193521163687	0.133215748634277	0.448475194734391	0.518524628470138	0.53375558499951	0.625772566069229	0.387333147736214	0.572319961056178	0.438833348530047
hsa-mir-106b	0.618947372407378	0.58699515706622	0.578399064381077	0.57086306719031	0.628420087108705	0.584875873741893	0.505062820065435	0.546592058605387	0.542654604755067	0.500417722167451	0.531653810495018	0.4927891409952	0.626812218828123	0.517521203600388	0.564678511636139	0.650252865666675	1	0.554907101526784	0.666337482682568	0.564504763901178	0.519389755733798	0.503447619908805	0.582382409367561	0.558606597706509	0.538502980927158	0.611264214520665	0.620538635140297	0.637208974919417	0.594016345638085	0.550328504670965	0.513454187847165	0.491949418774867	0.571534097278783	0.422805090353437	0.588449387575059	0.503206317707954	0.536089601146233	0.551607270233321	0.323508104201107	0.612962813824137	0.612962813824137	0.150013844905903	0.479825932698491	0.566178648887715	0.562708814500748	0.553499230648595	0.445880259122574	0.648043831112624	0.535270740374374
hsa-mir-107	0.569459754756725	0.546042163258819	0.518272448696651	0.556209084108368	0.563346658241052	0.565437189398862	0.580906324508217	0.570790338582824	0.568156655064095	0.538616519498655	0.546819422325841	0.544169753908192	0.610748615395462	0.663465894537763	0.679610170194277	0.613921620976751	0.554907101526784	1	0.623094270956428	0.542457753130695	0.506239642900005	0.461967924579392	0.618330863870486	0.614688336761918	0.638872242653292	0.564035047820888	0.574483256176984	0.583562478196946	0.62671409732077	0.589407757560192	0.551876930245637	0.495110626281285	0.616863920983731	0.429540755922656	0.617506940848966	0.492443391526798	0.505670116843269	0.569781707406603	0.353888335312875	0.585214988128443	0.585214988128443	0.266829587653991	0.50002226255813	0.548103440246683	0.575429223857773	0.629465645261736	0.469781646070716	0.5710616909964	0.503897772118451
hsa-mir-10b	0.678821053513989	0.689635169869607	0.660064547906111	0.64278956728224	0.629098324663715	0.700604284345916	0.642596011312495	0.66227327988565	0.658100032540753	0.645590101343836	0.670813770645847	0.632353407712892	0.693172817782213	0.549661881610211	0.569957654130896	0.647990173657532	0.666337482682568	0.623094270956428	1	0.584699830830493	0.55865084234571	0.509815406721702	0.657893742671864	0.664410605741144	0.647268137992002	0.674493145844193	0.615628856174934	0.624507565932125	0.668124209043965	0.699706614304726	0.584308857073796	0.624703071965436	0.61985901035924	0.46289815093182	0.526428458772445	0.527260613923231	0.531670577401323	0.629524754021544	0.430686882984186	0.772241645822031	0.772241645822031	0.20227871137205	0.577358202050234	0.659904717576381	0.650022876248439	0.624682038375116	0.543759854514758	0.681665963534199	0.491637451829011
hsa-mir-1-1	0.597422799181309	0.581135830636385	0.544733880300747	0.642238178985389	0.631545102147707	0.607331808374666	0.624790847963201	0.592275314326821	0.590063099654451	0.562474587150998	0.595599804419328	0.607235279815436	0.543753912087561	0.478956649019729	0.516871449114125	0.462883612654482	0.564504763901178	0.542457753130695	0.584699830830493	1	0.960514247212434	0.513409215089201	0.509573965492895	0.512089715110103	0.497732125726889	0.630690042048058	0.612148655661232	0.621009203708085	0.639830567141951	0.548460031190428	0.324656472208707	0.418872408895468	0.557857032514383	0.387326499434825	0.531813385640859	0.792688935171113	0.77677996521234	0.756437982672405	0.312235057514682	0.476539688840677	0.476539688840677	0.254023959071752	0.461259892921236	0.550364516295518	0.588499403555153	0.541813482082456	0.326119852582922	0.640211953169941	0.528955300152328
hsa-mir-1-2	0.533355070911591	0.520702337909162	0.478269956163653	0.584179700883871	0.568963765666187	0.544800421751888	0.563546953548332	0.525134782941926	0.522066355008273	0.48000252477968	0.527238781612131	0.568681724952969	0.50873139857212	0.447414284108895	0.442810116364382	0.423352972187796	0.519389755733798	0.506239642900005	0.55865084234571	0.960514247212434	1	0.490128916235316	0.454181458153162	0.456020647936476	0.438137471693047	0.588039042938984	0.563064561305816	0.568300616096426	0.593851290232596	0.514755813253088	0.268933019359397	0.413741635267808	0.536243608290356	0.357686550831205	0.523516874972194	0.805808340570679	0.76988992286729	0.729697481492488	0.322481942127251	0.475155188818023	0.475155188818023	0.278085137790848	0.420695497386162	0.477751029556038	0.539036602762188	0.506792151125309	0.313034517464654	0.599478159410822	0.486303411255111
hsa-mir-122	0.484077928500285	0.463396589190324	0.459849848061689	0.525928810149499	0.506845297014895	0.467605401628983	0.487859272913531	0.496990079697437	0.495810447781471	0.499052485511881	0.468481346332512	0.434114445125775	0.560476775841743	0.462756507011566	0.485641946603131	0.519328965011779	0.503447619908805	0.461967924579392	0.509815406721702	0.513409215089201	0.490128916235316	1	0.548464028426913	0.525784983156046	0.504338268244106	0.469926428118189	0.444016459223506	0.457746680734486	0.556793361252904	0.520650209841623	0.376175038913628	0.460827397159873	0.434451650049489	0.385856646648361	0.488274728008553	0.384193813655	0.418480779603646	0.496059789494084	0.326462688843757	0.460677824155664	0.460677824155664	0.0695998084672805	0.338175940173128	0.572482499384591	0.455283119900844	0.487970904305363	0.346434003162615	0.523911596206518	0.491263958875225
hsa-mir-124-1	0.634932328510136	0.616275152969497	0.617762991536909	0.579286711737494	0.55652721151905	0.685648717111795	0.545796487173649	0.615371032068286	0.612150349249375	0.616258460915213	0.595417922154725	0.516945073754433	0.650855579444634	0.543513000053774	0.564029348484803	0.658165654317153	0.582382409367561	0.618330863870486	0.657893742671864	0.509573965492895	0.454181458153162	0.548464028426913	1	0.985530699666825	0.939268681994628	0.580658794132416	0.583904488200022	0.567053880803661	0.602144017819556	0.555421572182459	0.604049951231124	0.497281941158827	0.502237824275847	0.409311552721089	0.50992367157469	0.428367280224055	0.444189397183412	0.518031438930693	0.451285605561814	0.643032059071448	0.643032059071448	0.133731995409648	0.452106864100644	0.526859722684978	0.574768608606736	0.600101886695424	0.438621022944479	0.637744919026656	0.598753284080587
hsa-mir-124-2	0.60648380105412	0.586297173191295	0.58780689173764	0.560613837232034	0.543770393614062	0.666231976025975	0.532307798735515	0.593659149762806	0.590762873952431	0.602824654868913	0.582985056164541	0.509094850673647	0.607806517412846	0.537722183468137	0.558921467677938	0.640966533149945	0.558606597706509	0.614688336761918	0.664410605741144	0.512089715110103	0.456020647936476	0.525784983156046	0.985530699666825	1	0.95368201925579	0.55509830812446	0.547469643345806	0.537530904080132	0.576022500572097	0.544605055264112	0.573930858836403	0.479547896615824	0.494611492264917	0.401240792853056	0.51431086427635	0.430844338187264	0.447303224850718	0.495578495209862	0.459163125939209	0.616223234437653	0.616223234437653	0.136358226758468	0.457468726643956	0.530757172188342	0.556738943703662	0.581512003230539	0.444799314475538	0.626934491910541	0.567361302596743
hsa-mir-124-3	0.590134203611021	0.568261288426384	0.569840686290252	0.558975162321234	0.536791343653613	0.644467298920547	0.52821994196269	0.594263966672813	0.591195586337602	0.60396988201408	0.548756233250356	0.49412391348578	0.601741656163512	0.542025154458956	0.564474254819843	0.624055787301729	0.538502980927158	0.638872242653292	0.647268137992002	0.497732125726889	0.438137471693047	0.504338268244106	0.939268681994628	0.95368201925579	1	0.540784630785698	0.533754514569089	0.521955278663271	0.534330331019573	0.543589499535602	0.60880668848726	0.452020786700005	0.479275026215544	0.409797144030715	0.510106935651273	0.408649357377711	0.416547986715613	0.479848809314165	0.473585243375439	0.627820797243584	0.627820797243584	0.149860086320877	0.435481217057703	0.518414333232886	0.535601276246532	0.564386361439535	0.462414451775939	0.609624382561084	0.533873000591281
hsa-mir-125a	0.641389867528916	0.650393576909375	0.625527266748947	0.643306266719298	0.661996264434684	0.670886100129054	0.674183764906988	0.657615020705001	0.651522561176601	0.65933790637083	0.674547244602441	0.548514079328529	0.619146877880618	0.509193446502163	0.560184397574528	0.604796786078826	0.611264214520665	0.564035047820888	0.674493145844193	0.630690042048058	0.588039042938984	0.469926428118189	0.580658794132416	0.55509830812446	0.540784630785698	1	0.61319607253031	0.596707478623051	0.597632731774469	0.592912925022624	0.475147911359667	0.491293920026661	0.572381292701165	0.409115833268227	0.514529311742894	0.462478194015533	0.465829144841092	0.591460781993529	0.307575658329627	0.6595633165074	0.6595633165074	0.243166558964808	0.578135881837511	0.556947625032553	0.605931351837674	0.623286550833732	0.350892688292145	0.649771150192326	0.482085659113068
hsa-mir-125b-1	0.638045657191262	0.629532532842556	0.622579471618066	0.641537586897999	0.616938172394969	0.6312164200984	0.605832984102524	0.569718641807287	0.56753079189934	0.5780023018343	0.597255673393844	0.644806083083443	0.639960969533606	0.52491781471877	0.554576956232071	0.519974436662975	0.620538635140297	0.574483256176984	0.615628856174934	0.612148655661232	0.563064561305816	0.444016459223506	0.583904488200022	0.547469643345806	0.533754514569089	0.61319607253031	1	0.970440453885125	0.675100899229889	0.58452382938803	0.496471685925849	0.390092311774991	0.581320314227284	0.40718905485944	0.472446415005172	0.493703611877254	0.503101253973581	0.563975372264372	0.283739788334044	0.538643318774997	0.538643318774997	0.142483095570537	0.432244830229041	0.579013803253212	0.655758278108526	0.686947386268699	0.390844294107916	0.700599377365613	0.671638699264699
hsa-mir-125b-2	0.620868039922693	0.611054504197952	0.603496828953941	0.61772790646558	0.599408474484939	0.607051775268492	0.586619588572617	0.545933142271361	0.543822856564308	0.554754571674072	0.5764835288237	0.644143503541194	0.656068243306235	0.537050610558693	0.569590882149727	0.521222145919114	0.637208974919417	0.583562478196946	0.624507565932125	0.621009203708085	0.568300616096426	0.457746680734486	0.567053880803661	0.537530904080132	0.521955278663271	0.596707478623051	0.970440453885125	1	0.662159458522341	0.581311481969983	0.487394181393024	0.416965244271808	0.596822959090038	0.419367553320013	0.480751435471883	0.509077441306945	0.529721588242882	0.581628197793461	0.282835042340269	0.531725402938449	0.531725402938449	0.132815128853515	0.45391416663025	0.611477806466751	0.643551355389595	0.661207946941886	0.403628769005274	0.685096436614124	0.6536901798609
hsa-mir-126	0.688386533429561	0.658937705008602	0.64333721279851	0.673200332200953	0.648267231618219	0.652245021562717	0.653539603514549	0.660443570443878	0.657508480040429	0.60519134818101	0.644398789228632	0.67181395199623	0.61506568554252	0.56892236597058	0.601482014842169	0.584993232384335	0.594016345638085	0.62671409732077	0.668124209043965	0.639830567141951	0.593851290232596	0.556793361252904	0.602144017819556	0.576022500572097	0.534330331019573	0.597632731774469	0.675100899229889	0.662159458522341	1	0.657679479330668	0.430164189417319	0.484777779342402	0.590602792012934	0.421915646513367	0.561587817058919	0.544233938038074	0.564103769930812	0.661302770428433	0.334821153593718	0.598001475738499	0.598001475738499	0.176349776891204	0.448554866176795	0.61513454904222	0.6026619549514	0.753781759515912	0.41143310374033	0.742371265400223	0.694037968061589
hsa-mir-127	0.592199800473493	0.576167982209317	0.578456496695665	0.613973102081383	0.598126427506958	0.599802624774926	0.616751191826366	0.596424927106687	0.590703325116277	0.623342692790442	0.595585013087474	0.665405348715074	0.621516196838469	0.545637414135209	0.567533985164328	0.563444914248154	0.550328504670965	0.589407757560192	0.699706614304726	0.548460031190428	0.514755813253088	0.520650209841623	0.555421572182459	0.544605055264112	0.543589499535602	0.592912925022624	0.58452382938803	0.581311481969983	0.657679479330668	1	0.478576787831703	0.535447845770055	0.587185672592762	0.471478049966944	0.540523525208766	0.518497074381525	0.506523747306945	0.635668704843836	0.367159550475859	0.63905963518209	0.63905963518209	0.235408620552385	0.625111566029494	0.633905667214497	0.520445481906509	0.631378601078759	0.487716866612131	0.621190747669485	0.530507168761003
hsa-mir-128-2	0.468726511902458	0.474345427225857	0.477827008537627	0.474342890385533	0.389981899912114	0.465335531343269	0.430852497386114	0.452747156554277	0.451019441964182	0.521141582942988	0.427555575155898	0.441049438568805	0.585955249383604	0.548096604592611	0.573989033182955	0.536181770415882	0.513454187847165	0.551876930245637	0.584308857073796	0.324656472208707	0.268933019359397	0.376175038913628	0.604049951231124	0.573930858836403	0.60880668848726	0.475147911359667	0.496471685925849	0.487394181393024	0.430164189417319	0.478576787831703	1	0.383607298641082	0.425198736099952	0.340420422845329	0.456852037091215	0.289773937648298	0.265371829794367	0.481208416635184	0.353047393784166	0.55472552814374	0.55472552814374	0.169520934361596	0.432673479413347	0.379817662404326	0.459984894183976	0.454877216514669	0.354681478578033	0.439547132005781	0.421270533501186
hsa-mir-129-2	0.484104555093068	0.488760372038519	0.457359405854944	0.447681405439427	0.451320689579981	0.46882342404992	0.458841019598465	0.4791661892178	0.475621223730579	0.448438598239024	0.471002838382209	0.494642036179863	0.55350885667498	0.447546204303978	0.43525692663351	0.436302973477491	0.491949418774867	0.495110626281285	0.624703071965436	0.418872408895468	0.413741635267808	0.460827397159873	0.497281941158827	0.479547896615824	0.452020786700005	0.491293920026661	0.390092311774991	0.416965244271808	0.484777779342402	0.535447845770055	0.383607298641082	1	0.562563289339826	0.530180423379722	0.430883466245705	0.395980075617113	0.415101605048045	0.521211032140656	0.333117716328111	0.618214456359356	0.618214456359356	0.186385068316207	0.502703105500945	0.55321784410222	0.498705986343785	0.439838644007401	0.430426345558473	0.494406219309966	0.392006573318148
hsa-mir-130a	0.606933306376816	0.591447249207736	0.560537749993723	0.547963631632396	0.58426428434517	0.580122660596053	0.504595528892642	0.479567569344623	0.476510871423077	0.479084979632787	0.507444381220809	0.66779288496475	0.576977686727868	0.504464274466428	0.526840478953404	0.533801555721384	0.571534097278783	0.616863920983731	0.61985901035924	0.557857032514383	0.536243608290356	0.434451650049489	0.502237824275847	0.494611492264917	0.479275026215544	0.572381292701165	0.581320314227284	0.596822959090038	0.590602792012934	0.587185672592762	0.425198736099952	0.562563289339826	1	0.545938209499161	0.507167983481994	0.520065911665551	0.517560892081616	0.567443102893147	0.404831672798893	0.585374462089797	0.585374462089797	0.25381631699296	0.533030676845792	0.546047175057223	0.502491939193525	0.567198646608589	0.407260884309859	0.576481480864494	0.465556282405999
hsa-mir-130b	0.509207834829949	0.489795599930631	0.455174021830792	0.506524839781903	0.466407066877188	0.463305132750842	0.466494282658107	0.474136421919097	0.470708427764405	0.452917116642771	0.422835146797096	0.524847778783336	0.475159480684656	0.440347171878202	0.428762326965254	0.349408862110178	0.422805090353437	0.429540755922656	0.46289815093182	0.387326499434825	0.357686550831205	0.385856646648361	0.409311552721089	0.401240792853056	0.409797144030715	0.409115833268227	0.40718905485944	0.419367553320013	0.421915646513367	0.471478049966944	0.340420422845329	0.530180423379722	0.545938209499161	1	0.366793424358909	0.347369568806506	0.364222371747218	0.461453493638275	0.372767300565993	0.488944768091347	0.488944768091347	0.202435787362246	0.337615003275369	0.531897427570517	0.490930087642255	0.386952342080156	0.44288906639504	0.411956566363216	0.338017739030699
hsa-mir-132	0.518995049882482	0.498697504697943	0.46511730687499	0.522379512442868	0.601950511853418	0.527127258665823	0.504524912424322	0.50498012484799	0.502272205580323	0.481691725444068	0.495177868153002	0.492184805277683	0.570402563334313	0.548068109766908	0.534921353100526	0.502282418020692	0.588449387575059	0.617506940848966	0.526428458772445	0.531813385640859	0.523516874972194	0.488274728008553	0.50992367157469	0.51431086427635	0.510106935651273	0.514529311742894	0.472446415005172	0.480751435471883	0.561587817058919	0.540523525208766	0.456852037091215	0.430883466245705	0.507167983481994	0.366793424358909	1	0.474749056421636	0.452623934537303	0.539230875660946	0.293076992986553	0.518296256353461	0.518296256353461	0.310262045704549	0.468608422476899	0.462215824594315	0.453783780042209	0.512138274016427	0.321762422477462	0.525580685404938	0.51406444293318
hsa-mir-133a-1	0.48999711337342	0.475339539273309	0.43170415464116	0.497387758082752	0.501523715209901	0.502064348414088	0.49188132372459	0.454597296978937	0.452630148921835	0.39758366784434	0.462736798824981	0.526103919279072	0.458858813041347	0.385004572735182	0.406195326077453	0.387826181089746	0.503206317707954	0.492443391526798	0.527260613923231	0.792688935171113	0.805808340570679	0.384193813655	0.428367280224055	0.430844338187264	0.408649357377711	0.462478194015533	0.493703611877254	0.509077441306945	0.544233938038074	0.518497074381525	0.289773937648298	0.395980075617113	0.520065911665551	0.347369568806506	0.474749056421636	1	0.96333132814624	0.71297668815915	0.280692987764214	0.439924256895793	0.439924256895793	0.292968998213342	0.400259423206908	0.424715642953862	0.47698671958364	0.484176567681062	0.2434935628454	0.59684068611846	0.429221698751619
hsa-mir-133a-2	0.507459645461702	0.493221476305697	0.449855997206611	0.502317530042216	0.514220883548098	0.507433839635889	0.50320407818138	0.467893481446195	0.465721776704982	0.402773248335746	0.478921480241328	0.510584225119585	0.446701502259705	0.385397345214182	0.432918541826045	0.381632893690087	0.536089601146233	0.505670116843269	0.531670577401323	0.77677996521234	0.76988992286729	0.418480779603646	0.444189397183412	0.447303224850718	0.416547986715613	0.465829144841092	0.503101253973581	0.529721588242882	0.564103769930812	0.506523747306945	0.265371829794367	0.415101605048045	0.517560892081616	0.364222371747218	0.452623934537303	0.96333132814624	1	0.691479253310156	0.258123721756137	0.434872786321587	0.434872786321587	0.249619398973895	0.380028065723084	0.472252963528371	0.492620691386076	0.498422665853965	0.261671536764796	0.616315485243376	0.433145247630342
hsa-mir-133b	0.574120372937256	0.554198460539301	0.518188037424614	0.61493498229321	0.546019773832171	0.574538862663697	0.581980683704089	0.553138332899564	0.551129189281369	0.542120860941786	0.557160975203813	0.639359473981022	0.589652385639866	0.560854298261887	0.577159773390284	0.487603542529821	0.551607270233321	0.569781707406603	0.629524754021544	0.756437982672405	0.729697481492488	0.496059789494084	0.518031438930693	0.495578495209862	0.479848809314165	0.591460781993529	0.563975372264372	0.581628197793461	0.661302770428433	0.635668704843836	0.481208416635184	0.521211032140656	0.567443102893147	0.461453493638275	0.539230875660946	0.71297668815915	0.691479253310156	1	0.330658193857379	0.515327505340269	0.515327505340269	0.260004758323245	0.509122504021156	0.496645484481329	0.600520672321101	0.540067302440831	0.30947536574254	0.608888663202699	0.520885418596723
hsa-mir-134	0.372998220187658	0.384121873314097	0.378528229314091	0.313630012040661	0.282288380200999	0.370541393399361	0.334667922650538	0.316633364606757	0.31599266276672	0.342321971952938	0.340861207934878	0.35590299520029	0.401851520869421	0.34934745280889	0.33884282687862	0.39162350610495	0.323508104201107	0.353888335312875	0.430686882984186	0.312235057514682	0.322481942127251	0.326462688843757	0.451285605561814	0.459163125939209	0.473585243375439	0.307575658329627	0.283739788334044	0.282835042340269	0.334821153593718	0.367159550475859	0.353047393784166	0.333117716328111	0.404831672798893	0.372767300565993	0.293076992986553	0.280692987764214	0.258123721756137	0.330658193857379	1	0.497083352961098	0.497083352961098	0.302883619188846	0.284163396130764	0.284134951166923	0.351808261562363	0.315888353495071	0.334775440937848	0.347029150452628	0.305347702069411
hsa-mir-135a-1	0.623865143642613	0.633684057084934	0.604018985314599	0.580657749197928	0.562167802068162	0.649955527607641	0.544010614116312	0.593910067309801	0.58774560557668	0.58970300290088	0.545127063561109	0.558189769245643	0.618314233437019	0.562204813395681	0.545824590669211	0.66193521163687	0.612962813824137	0.585214988128443	0.772241645822031	0.476539688840677	0.475155188818023	0.460677824155664	0.643032059071448	0.616223234437653	0.627820797243584	0.6595633165074	0.538643318774997	0.531725402938449	0.598001475738499	0.63905963518209	0.55472552814374	0.618214456359356	0.585374462089797	0.488944768091347	0.518296256353461	0.439924256895793	0.434872786321587	0.515327505340269	0.497083352961098	1	1	0.292299881000365	0.492687759437154	0.561778043189535	0.554292295826077	0.607738566541145	0.464451167079933	0.605081769964546	0.418127337499963
hsa-mir-135a-2	0.623865143642613	0.633684057084934	0.604018985314599	0.580657749197928	0.562167802068162	0.649955527607641	0.544010614116312	0.593910067309801	0.58774560557668	0.58970300290088	0.545127063561109	0.558189769245643	0.618314233437019	0.562204813395681	0.545824590669211	0.66193521163687	0.612962813824137	0.585214988128443	0.772241645822031	0.476539688840677	0.475155188818023	0.460677824155664	0.643032059071448	0.616223234437653	0.627820797243584	0.6595633165074	0.538643318774997	0.531725402938449	0.598001475738499	0.63905963518209	0.55472552814374	0.618214456359356	0.585374462089797	0.488944768091347	0.518296256353461	0.439924256895793	0.434872786321587	0.515327505340269	0.497083352961098	1	1	0.292299881000365	0.492687759437154	0.561778043189535	0.554292295826077	0.607738566541145	0.464451167079933	0.605081769964546	0.418127337499963
hsa-mir-136	0.157569989763769	0.163803070542539	0.118902848813049	0.177442630011423	0.193314977372237	0.190445477256656	0.214824281592825	0.188126520877341	0.185634273364124	0.152453145004297	0.180057084626807	0.231739164761961	0.169149192429641	0.248183752958216	0.231731652150292	0.133215748634277	0.150013844905903	0.266829587653991	0.20227871137205	0.254023959071752	0.278085137790848	0.0695998084672805	0.133731995409648	0.136358226758468	0.149860086320877	0.243166558964808	0.142483095570537	0.132815128853515	0.176349776891204	0.235408620552385	0.169520934361596	0.186385068316207	0.25381631699296	0.202435787362246	0.310262045704549	0.292968998213342	0.249619398973895	0.260004758323245	0.302883619188846	0.292299881000365	0.292299881000365	1	0.221043137015093	0.0885450697565974	0.150663920345325	0.132619378340486	0.0857359978716993	0.160311308825117	0.11879091606316
hsa-mir-140	0.464382811553106	0.469946136658969	0.473095034544709	0.466920557446449	0.456109822066393	0.436370756009098	0.46686649813143	0.435112231047538	0.432399896189683	0.477266296386661	0.513685025614422	0.520795907675213	0.495308068015519	0.516461419848397	0.537865192668654	0.448475194734391	0.479825932698491	0.50002226255813	0.577358202050234	0.461259892921236	0.420695497386162	0.338175940173128	0.452106864100644	0.457468726643956	0.435481217057703	0.578135881837511	0.432244830229041	0.45391416663025	0.448554866176795	0.625111566029494	0.432673479413347	0.502703105500945	0.533030676845792	0.337615003275369	0.468608422476899	0.400259423206908	0.380028065723084	0.509122504021156	0.284163396130764	0.492687759437154	0.492687759437154	0.221043137015093	1	0.484457243111043	0.43856300574028	0.491169036096932	0.385505827848869	0.484796899369118	0.377957356278099
hsa-mir-141	0.644786355126873	0.631362361217572	0.628094904037071	0.60632062818834	0.617564123678976	0.580784021794832	0.569383081134835	0.583689572843958	0.579259281471947	0.600153877196994	0.580645673166738	0.594069632792416	0.663971540406722	0.473524581952138	0.524511563374898	0.518524628470138	0.566178648887715	0.548103440246683	0.659904717576381	0.550364516295518	0.477751029556038	0.572482499384591	0.526859722684978	0.530757172188342	0.518414333232886	0.556947625032553	0.579013803253212	0.611477806466751	0.61513454904222	0.633905667214497	0.379817662404326	0.55321784410222	0.546047175057223	0.531897427570517	0.462215824594315	0.424715642953862	0.472252963528371	0.496645484481329	0.284134951166923	0.561778043189535	0.561778043189535	0.0885450697565974	0.484457243111043	1	0.57707740487426	0.593561411919321	0.426857793333218	0.63168512622414	0.473031515410682
hsa-mir-142	0.650941691108753	0.653140845401108	0.630829632586463	0.637726361468894	0.612878665916853	0.627149578163017	0.634580535455023	0.612634757279131	0.609803013760551	0.619567967121224	0.606915018989092	0.58438685132807	0.582238688474326	0.456046856207813	0.477250856565477	0.53375558499951	0.562708814500748	0.575429223857773	0.650022876248439	0.588499403555153	0.539036602762188	0.455283119900844	0.574768608606736	0.556738943703662	0.535601276246532	0.605931351837674	0.655758278108526	0.643551355389595	0.6026619549514	0.520445481906509	0.459984894183976	0.498705986343785	0.502491939193525	0.490930087642255	0.453783780042209	0.47698671958364	0.492620691386076	0.600520672321101	0.351808261562363	0.554292295826077	0.554292295826077	0.150663920345325	0.43856300574028	0.57707740487426	1	0.588734948341448	0.376410067449545	0.64376725554919	0.544871499310696
hsa-mir-143	0.697192516234087	0.672979756022872	0.690961999767828	0.654261448133246	0.638259144503267	0.648065374338549	0.595247213462872	0.600675008042395	0.597583569576061	0.621470040915839	0.620019206581967	0.663199979178039	0.593643066321119	0.559012473596878	0.573366515796413	0.625772566069229	0.553499230648595	0.629465645261736	0.624682038375116	0.541813482082456	0.506792151125309	0.487970904305363	0.600101886695424	0.581512003230539	0.564386361439535	0.623286550833732	0.686947386268699	0.661207946941886	0.753781759515912	0.631378601078759	0.454877216514669	0.439838644007401	0.567198646608589	0.386952342080156	0.512138274016427	0.484176567681062	0.498422665853965	0.540067302440831	0.315888353495071	0.607738566541145	0.607738566541145	0.132619378340486	0.491169036096932	0.593561411919321	0.588734948341448	1	0.388336704155969	0.811914232810269	0.589278463031075
hsa-mir-144	0.394888927401923	0.401749856962913	0.404252359465415	0.393062456440175	0.404995271983133	0.37721912119503	0.404323433589871	0.37837613727468	0.37634425712888	0.393667923330196	0.397635062190041	0.383467258920676	0.428152231562483	0.427030616866017	0.417889667898497	0.387333147736214	0.445880259122574	0.469781646070716	0.543759854514758	0.326119852582922	0.313034517464654	0.346434003162615	0.438621022944479	0.444799314475538	0.462414451775939	0.350892688292145	0.390844294107916	0.403628769005274	0.41143310374033	0.487716866612131	0.354681478578033	0.430426345558473	0.407260884309859	0.44288906639504	0.321762422477462	0.2434935628454	0.261671536764796	0.30947536574254	0.334775440937848	0.464451167079933	0.464451167079933	0.0857359978716993	0.385505827848869	0.426857793333218	0.376410067449545	0.388336704155969	1	0.395240873933116	0.397963672171786
hsa-mir-145	0.697790537825993	0.690716034742137	0.668206854359629	0.640623953359262	0.664629375852106	0.654925512094589	0.632750028843291	0.623981797429661	0.632121208266121	0.589200354678062	0.642569015412789	0.633934588031675	0.617601497872884	0.525081270444058	0.55673999028325	0.572319961056178	0.648043831112624	0.5710616909964	0.681665963534199	0.640211953169941	0.599478159410822	0.523911596206518	0.637744919026656	0.626934491910541	0.609624382561084	0.649771150192326	0.700599377365613	0.685096436614124	0.742371265400223	0.621190747669485	0.439547132005781	0.494406219309966	0.576481480864494	0.411956566363216	0.525580685404938	0.59684068611846	0.616315485243376	0.608888663202699	0.347029150452628	0.605081769964546	0.605081769964546	0.160311308825117	0.484796899369118	0.63168512622414	0.64376725554919	0.811914232810269	0.395240873933116	1	0.633785425407583
hsa-mir-146a	0.590459038352626	0.576505517094368	0.572945570434747	0.576602392528431	0.59450095261104	0.543438229140172	0.536718854186052	0.5103813062243	0.509554943823766	0.533670944083995	0.528072507200753	0.560497241803239	0.585867818549498	0.459645778592562	0.487410774389455	0.438833348530047	0.535270740374374	0.503897772118451	0.491637451829011	0.528955300152328	0.486303411255111	0.491263958875225	0.598753284080587	0.567361302596743	0.533873000591281	0.482085659113068	0.671638699264699	0.6536901798609	0.694037968061589	0.530507168761003	0.421270533501186	0.392006573318148	0.465556282405999	0.338017739030699	0.51406444293318	0.429221698751619	0.433145247630342	0.520885418596723	0.305347702069411	0.418127337499963	0.418127337499963	0.11879091606316	0.377957356278099	0.473031515410682	0.544871499310696	0.589278463031075	0.397963672171786	0.633785425407583	1
hsa-mir-146b	0.600466926065206	0.586158894909358	0.585336922421026	0.557674103408224	0.611060223810797	0.586129321645185	0.586700461934771	0.528654590354816	0.526253737380522	0.587168724141196	0.577576871941787	0.655243412650566	0.600666715602248	0.546336650899954	0.588933586218257	0.535929195160825	0.600189559091719	0.640668010345998	0.622084366561263	0.540955288559546	0.482801796162662	0.513073800820988	0.623417739085681	0.620455738965652	0.618475120510433	0.536057504111707	0.627104035305875	0.638237257196176	0.602822128785386	0.601272078426251	0.519911472295644	0.481087636477617	0.605795877548167	0.398727881191647	0.541686117913355	0.48587288125125	0.496730510195763	0.564043311751333	0.36653773301886	0.52175342812908	0.52175342812908	0.184746906342151	0.494718036005181	0.576745429679282	0.618567299740784	0.601670946877035	0.396573130380201	0.640727605292054	0.62946915242408
hsa-mir-148a	0.610613833539562	0.591123699869361	0.564739456093813	0.583821870760982	0.611155491296543	0.62300573616589	0.584790274658361	0.537006720992566	0.535137146985305	0.551752840282772	0.577002971948343	0.640420499080169	0.616770261296122	0.579372902561241	0.62574195878954	0.59176011213155	0.562405116195521	0.655841651670489	0.608178361529393	0.569644349672192	0.500148277389553	0.444450202708039	0.622361813005408	0.612873087899146	0.606718862528575	0.634018101440725	0.611205141973888	0.629467359527834	0.61563872386113	0.562336094796881	0.493724380734904	0.479757975982216	0.678812392024552	0.477618005630379	0.551018010485494	0.515303371200585	0.52070905825952	0.58402152392481	0.344459938729011	0.59873108613073	0.59873108613073	0.284770524716312	0.566967462109824	0.509200611893592	0.536354126546151	0.616696972416843	0.317224935093568	0.611681557179129	0.515056733404528
hsa-mir-148b	0.448721279566311	0.4550728296536	0.457537203381233	0.438185995056241	0.429504769051943	0.430840182153163	0.473116020958916	0.479641404922924	0.478364655514137	0.501009784270035	0.470569633857341	0.40916263200788	0.54262596027316	0.42770067119209	0.460190119814074	0.394458057241714	0.413190618905736	0.403998594567768	0.490112174082637	0.320829512075036	0.273870435811704	0.434835869601668	0.398175114271987	0.368880443790745	0.382670395241538	0.43868184668092	0.380760542965286	0.407319712870457	0.406450427788255	0.505571831341954	0.46111888527157	0.542069133191391	0.418465604935984	0.379171581393262	0.345988647781311	0.242901172755453	0.257909667614186	0.44147111264857	0.243504456960984	0.513703675177892	0.513703675177892	0.078476243479657	0.507542503315201	0.472630994599658	0.360221009515024	0.34856516903762	0.337978649365669	0.365562737756014	0.349381382066311
hsa-mir-150	0.608982994108669	0.615530039909986	0.58464061333919	0.589153890764009	0.555888522753452	0.556753263862665	0.608498201729711	0.55798470125794	0.555212205784335	0.571801406704579	0.517965420158811	0.47203389256328	0.583697979718312	0.451515664098069	0.446042952276912	0.526369779992926	0.515942384668621	0.457794716029241	0.549154068748327	0.542206398578739	0.541577612375566	0.533418801417646	0.511310945118392	0.472831446143831	0.450246465049547	0.569898685080176	0.624644963869983	0.617100205983619	0.572888869377682	0.522736880445081	0.412186227595289	0.463760126127393	0.453764681479968	0.434365492290629	0.490507558874239	0.475196759063316	0.460800269965778	0.55637723912512	0.370591040421568	0.57072124330653	0.57072124330653	0.186163251252015	0.34652061484341	0.495021891309325	0.618310398192258	0.55266290300836	0.293644171613428	0.620824004716092	0.580133731787631
hsa-mir-151a	0.577804494900803	0.560198859886445	0.56552801349146	0.548609683925705	0.545715871476979	0.589204172840432	0.537685223471072	0.540721269709483	0.535819643281328	0.585039811924333	0.575940359280067	0.639648909889398	0.639655237523841	0.582548464581066	0.642531263903193	0.569451364046092	0.576412670975201	0.602533309235347	0.642418654698614	0.50230795912472	0.455126898495523	0.489124441582646	0.586662460565639	0.581720704069235	0.59135270709947	0.563334116225737	0.529075833247282	0.54456902933198	0.557641520543154	0.628113518396789	0.479586602530965	0.504796096019207	0.642881059991715	0.456707917596563	0.489885063520879	0.360460396033102	0.402836291945024	0.507789822036266	0.448858842377192	0.612148828584306	0.612148828584306	0.195452698096525	0.495097731989099	0.593817878601353	0.454593619706101	0.54439272255409	0.449704962135943	0.540938202459364	0.477451703589683
hsa-mir-152	0.525048989791692	0.49555759751896	0.49611229705671	0.523351003517641	0.498796461344417	0.529829105848194	0.474522097250137	0.490100337775299	0.48870195347521	0.51909955078833	0.500574217153048	0.516372106008658	0.483826825805403	0.546545894270522	0.57329108313247	0.526075265418172	0.522194192993031	0.515521558552301	0.626408497606285	0.417485422912056	0.332855148177782	0.415830768388831	0.590624508798493	0.600398925654029	0.612332810491917	0.450865684371667	0.414946969162651	0.43488319257535	0.506086539366826	0.604439664429936	0.593057402913523	0.481281263753603	0.504972806583246	0.521086322336432	0.397125769551449	0.397080560359178	0.431929788685228	0.548781586487422	0.311969597322505	0.587407047558672	0.587407047558672	0.0781649537678607	0.488520807771661	0.552216422140637	0.416168530847429	0.483336853375145	0.390869486995936	0.521516331249478	0.36987290143683
hsa-mir-154	0.24337676468525	0.217688887032546	0.219512595239233	0.250854601896367	0.276036622898026	0.24011589463145	0.269715437481564	0.203571877620981	0.201540291648418	0.219928428107475	0.259635296735599	0.380710697846686	0.234537029331562	0.23844469010064	0.237376277742086	0.174064429379355	0.174552885986948	0.285314703910259	0.226650978673839	0.209990497064231	0.211290199122242	0.204622241281637	0.166038400846192	0.163615659245786	0.174720082313221	0.22471165958659	0.262377975699055	0.254326386667155	0.25866579845788	0.413424115057631	0.142196068498339	0.212143183361642	0.414441847556171	0.309973417435009	0.288113547279027	0.185744065571927	0.188258030378907	0.223703711807304	0.074837605862171	0.141899705696477	0.141899705696477	0.183119810110419	0.310889616346157	0.291795011920968	0.167030122529424	0.249189750436457	0.320442017089888	0.2187447836383	0.205955931672631
hsa-mir-155	0.624116576455011	0.628564452364928	0.606565369583216	0.609758434306764	0.583936490045949	0.580078040550949	0.587292511200476	0.586732354340392	0.584891203433084	0.572170744464333	0.573722755246621	0.515980883588454	0.551558989631259	0.476579069977738	0.499829223618131	0.453977065928479	0.52502537745808	0.479580583190216	0.519096018717787	0.574719653170034	0.534078345042532	0.498338051760821	0.537600702202335	0.474612531066505	0.449036659704335	0.517836053885759	0.631678258158313	0.614509654864321	0.734842293436349	0.497084460655421	0.403166497993668	0.400595467758475	0.471477791996912	0.383308171755906	0.451054060698072	0.497695633108881	0.51362142801609	0.58797668349166	0.255010321385308	0.466078815761508	0.466078815761508	0.131958743128028	0.364225492437514	0.480317668421271	0.574725606414856	0.601927941417494	0.345626019835915	0.656003495836879	0.722496730714743
hsa-mir-15a	0.610130509297339	0.599092382576975	0.593783740601666	0.606436120258484	0.584594939488229	0.614671169247716	0.550629109676832	0.554548682481929	0.551983701303615	0.600185577124281	0.575119224421589	0.507594907204026	0.628419230654773	0.461151006346196	0.479344011148939	0.538851789727356	0.561450074744111	0.565408823330198	0.544940649839814	0.513902700618672	0.487986419894751	0.599459900861172	0.625541202715547	0.572042022571258	0.531076332686489	0.56284768510057	0.638146670402217	0.623498133674659	0.633649397711876	0.542671840176816	0.445744848941839	0.431473734199627	0.512843437447258	0.405750221410953	0.497729604688216	0.448045792626623	0.466305717806166	0.528586236497129	0.307816245278738	0.477524906635179	0.477524906635179	0.110971502357253	0.414074010731064	0.557182187578711	0.550358861523959	0.652040815574427	0.326512561416481	0.633252704624826	0.652846939513996
hsa-mir-15b	0.587379959200407	0.575810799801583	0.544509146909021	0.562115257251903	0.528572326647154	0.584942719563602	0.484497567194096	0.501105128585254	0.498812308065522	0.488868186136689	0.494133242657052	0.502784566169935	0.493408302185317	0.439455988593297	0.465197498388309	0.531400556518452	0.51932127033957	0.615625913084022	0.57300544732341	0.456723127943863	0.43095648846076	0.515419196629163	0.501907984663402	0.495017461246438	0.508324985793406	0.469792144588513	0.558751924598004	0.553983876081235	0.587400390349921	0.500824821323177	0.346781889259602	0.364880565064344	0.562667559720965	0.401338661581283	0.46254132185932	0.446978944801869	0.466454034431543	0.497699117029303	0.370216766802935	0.554077763722671	0.554077763722671	0.179326776488017	0.297461506244239	0.502674773714574	0.510830099706543	0.593194357784918	0.319461796193036	0.6001209896993	0.45300656001016
hsa-mir-16-1	0.686116997530573	0.677740828680548	0.658864424186166	0.639766143111444	0.598614499675314	0.650748779168504	0.583434879403088	0.60088309548095	0.5979871583594	0.608347042925893	0.59042191849651	0.514069141393703	0.617404733995988	0.48380024723187	0.519466531268996	0.624277669591602	0.645397730668788	0.569970303291166	0.586595583856539	0.521523588674094	0.477549371759262	0.620083546302957	0.664523111265342	0.596552095934519	0.553562983156954	0.612414170843991	0.681317539429317	0.674213701577636	0.650815679244637	0.537263030923846	0.510991321392892	0.474145019555314	0.561961741907609	0.417479498511472	0.500755190225082	0.436283052215593	0.466538996699856	0.559891245440454	0.306696563505898	0.610527074603429	0.610527074603429	0.119188296589194	0.433622958087278	0.547259456464655	0.600323950021709	0.673763195834765	0.349947900853488	0.700566082824438	0.604556434166606
hsa-mir-16-2	0.68332066547154	0.674655515772353	0.655345170944766	0.639890809737354	0.594512712813774	0.648157106095214	0.578793034299408	0.598225265653847	0.59528809110577	0.583780550261617	0.587430174654214	0.512790046907927	0.611954817247648	0.487529308324252	0.524163386996067	0.623094643888724	0.645275285543318	0.579905335240926	0.589666408854203	0.549521835987763	0.50582720692671	0.603426870475237	0.66194169844637	0.613498421318756	0.570007319264014	0.60311869008489	0.679424085397911	0.672017615505462	0.662927260697555	0.534468276944463	0.484913816508041	0.467644941609453	0.561816690653716	0.417772605942371	0.513971904821498	0.449806148997135	0.479542380922341	0.571632260787596	0.31924268844872	0.598455633078594	0.598455633078594	0.123176288820785	0.443818648682807	0.548124476720554	0.591113290106653	0.664429424835154	0.366151507477269	0.694482658674101	0.592922890736087
hsa-mir-17	0.657795215528263	0.635763558679855	0.62813245930399	0.633185617205354	0.590636226574476	0.622239337719379	0.588989396186925	0.589936569482263	0.587574629158282	0.577847184284661	0.547543524212636	0.5382854736089	0.63013091747888	0.526251007222033	0.555521462578439	0.564595393279752	0.641299469640006	0.53929129377554	0.605636128107216	0.540882741601251	0.503344248793083	0.500636268235264	0.614544551422138	0.539380984123676	0.540088471562714	0.614616065396554	0.726468629627455	0.701035668859158	0.690067860173252	0.563009202517633	0.542908966890899	0.364461623680359	0.51266477275715	0.389453716855893	0.473071937901611	0.461823323996328	0.476927688427038	0.585458818561464	0.274448679285843	0.585309573290248	0.585309573290248	0.126426203936944	0.353944596373285	0.511705550808218	0.572142398685529	0.685439465236408	0.332206467594528	0.709739861483774	0.643129051947436
hsa-mir-181a-1	0.60409379347161	0.6088489597165	0.584844041451134	0.627475476948341	0.5711730020397	0.655084665471251	0.581627241959868	0.60972744299705	0.605324757476302	0.578974531665325	0.572044554055024	0.515859488571248	0.611748583186126	0.484389803565514	0.502729145155078	0.560126074563603	0.55183997422816	0.50129099236411	0.562154201010741	0.556351917163069	0.533507091508011	0.574601233188013	0.652540784031351	0.597835838946974	0.567781594215859	0.650591608765592	0.677301697703955	0.641988026831175	0.661707118410019	0.578266199756509	0.478760560550718	0.482741198348894	0.572151875157679	0.455545235263118	0.491333310308715	0.438152581665061	0.443214632263352	0.568258784777995	0.324263384917211	0.571821632346539	0.571821632346539	0.162735320268906	0.44503516116242	0.519147115554331	0.587018301989326	0.625280322863473	0.343299256167549	0.644049675481465	0.604598292942488
hsa-mir-181a-2	0.590176677251362	0.594570187576172	0.593229819220663	0.613511940258711	0.554437148475349	0.641106895131336	0.551039597748319	0.592968344868974	0.588620290756931	0.588969444899501	0.574688689292061	0.508232666970929	0.618883819195795	0.494246797014817	0.512987574974365	0.576848180592812	0.540428098716403	0.480365087322115	0.530507617965067	0.52855101263466	0.501213434882116	0.569984815158761	0.671102981662022	0.614050413390186	0.583292456610534	0.636601201175207	0.670465067723531	0.633283559031428	0.632303452385492	0.574369453354469	0.495151924122193	0.442610855284965	0.532971827206482	0.423077492684466	0.472195676629723	0.41286446506671	0.417697483774076	0.536652829397057	0.337923361488249	0.55954758387556	0.55954758387556	0.125220565247874	0.463181174256337	0.509012108190448	0.572233099939673	0.633000162880553	0.300532894352515	0.634082664097795	0.598398202102714
hsa-mir-181b-1	0.636812669644882	0.624754065264874	0.621589474753344	0.608315932065711	0.61172617930968	0.634453794725435	0.572572765006914	0.559765653536302	0.556634032289924	0.57724895112766	0.582838474714915	0.533696416773074	0.661940007881568	0.513577152047032	0.506132188615481	0.677613738706455	0.616723190600251	0.572058580914459	0.670303286813708	0.486969771818826	0.482411421914045	0.52566087283843	0.62409873009688	0.610243052811345	0.569619293005671	0.604532068939662	0.65347658855048	0.63115019404993	0.582544706317198	0.651512469417018	0.50362691419093	0.466553619327529	0.615195131054431	0.450736179664959	0.527986471962447	0.490489141985479	0.49206644219814	0.499827484506164	0.347360985020729	0.619458546895471	0.619458546895471	0.130191950135118	0.472545784044287	0.528414655068036	0.609332106770157	0.625704950300564	0.420683164815571	0.587821478077526	0.528152185249586
hsa-mir-181b-2	0.59664980861838	0.604826047098952	0.601498629175261	0.552919108972924	0.568052654335555	0.590751652509535	0.556288999473042	0.538038622594065	0.535178295881888	0.559559743451906	0.566057869230419	0.515657097843157	0.639451742992263	0.485814345209626	0.479233970859175	0.631439667366002	0.573635819976454	0.575077940356219	0.690453805774693	0.509259953568309	0.507366551273602	0.462052094485702	0.620744438812778	0.614405519668525	0.590935511382404	0.618011272910942	0.641831393571047	0.603332560518244	0.533687404438999	0.596152357300971	0.484408181960205	0.473381627873606	0.587158732785415	0.418048835487456	0.43260482649519	0.483445153591113	0.484595679563868	0.489988056372171	0.361515842100888	0.604931584110324	0.604931584110324	0.128398317834872	0.485310597019084	0.51651109633887	0.619023836837537	0.621459655424038	0.442752564444473	0.597292935195312	0.498080431324139
hsa-mir-181c	0.417153924561319	0.420020483790591	0.425656554644053	0.427941282076158	0.352542850230969	0.426434449707424	0.357651767509476	0.408619846697336	0.406334381136612	0.442286638218295	0.422756805866059	0.405719653368461	0.454229459995794	0.4770392885982	0.45744517401161	0.462816139379462	0.477565597519349	0.450078787926427	0.434280353046929	0.324430517474185	0.323327600694941	0.299456263884503	0.529919297332586	0.509564045066774	0.510503398602145	0.478742571941769	0.487125722974717	0.433031589019956	0.374811205207021	0.443609282819654	0.505638721599123	0.395522061778388	0.460372055481121	0.337754092364628	0.330838289180296	0.252667072782702	0.235448032914879	0.362314977013652	0.400319006372615	0.48101341624143	0.48101341624143	0.170445193431155	0.443740675643324	0.279851292401607	0.466558790204875	0.462526208619526	0.349459047185794	0.437440900260776	0.360177467159899
hsa-mir-181d	0.443492242746603	0.453677707344541	0.459530550153905	0.41758133876803	0.41671010430165	0.531321340318735	0.411104962740626	0.446826395279138	0.443025880540752	0.462369050170558	0.515409719455627	0.45430063166351	0.455376377474666	0.295719378778477	0.341235167562036	0.44754734577394	0.427524343688878	0.344666072762649	0.548198669744989	0.311666655392754	0.280522313075746	0.263747070079465	0.460402983828026	0.463498537170103	0.429371796348819	0.517321842916425	0.430831933715306	0.385780415910747	0.357458110529039	0.447428568226778	0.375299562699748	0.438733884228718	0.535813397373372	0.38401616248005	0.205852365431837	0.277627245670505	0.297581312046765	0.301960494546282	0.316389096354331	0.447370962118684	0.447370962118684	0.0539070819172477	0.447228320769063	0.38560596563557	0.390907780522624	0.429645028573217	0.388203417210608	0.451303346509479	0.283020446096068
hsa-mir-182	0.650844560523113	0.621078591689209	0.616695030045373	0.622160784151005	0.568520548209451	0.624365571077133	0.534703059429487	0.586766355957697	0.583350769571283	0.564705919242616	0.57903902192641	0.598510224076861	0.615908112832706	0.631211464914184	0.672182327974952	0.683558821549804	0.640911783267163	0.578074632866961	0.694611881795543	0.539491488940248	0.477495572930662	0.553514255615262	0.666074402853155	0.639126075078787	0.581473687854932	0.659265726263742	0.619386979815861	0.610432114515063	0.679545401621965	0.585431571007533	0.56122382554076	0.476845277629783	0.540984949463899	0.476982240572132	0.497364585499259	0.461489418508036	0.47995667894687	0.656196486344566	0.339270696088098	0.657749552567438	0.657749552567438	0.174333271106612	0.477047621299023	0.582897785996643	0.61757769282374	0.655868780024608	0.331965491288775	0.650304561156482	0.504318182978872
hsa-mir-183	0.634861363497227	0.622431758467233	0.626907461792041	0.576909004552147	0.553753864469971	0.602858971395862	0.5280189907075	0.535124499091862	0.532315297353408	0.577852759962635	0.559137508429596	0.602124728397218	0.668696726384591	0.565537350302924	0.615119668046065	0.687989914336664	0.597152273871065	0.598817126766512	0.707468414313047	0.539198160468083	0.467303750076409	0.514532757189413	0.673843864171718	0.658007240874657	0.655665088779563	0.626698556759141	0.590437736505416	0.603211845867758	0.584133720304638	0.647229212483325	0.560526464767202	0.500787163038577	0.56838816988153	0.436627002701525	0.446871054996671	0.451404539168486	0.473931928080271	0.617564527499137	0.38691577423009	0.645729061202713	0.645729061202713	0.131460447483013	0.535090661266579	0.631498728308704	0.615183901443337	0.629829078854981	0.400113994700418	0.640587068540172	0.467040016669345
hsa-mir-186	0.448977688270639	0.456088668636174	0.413830091273233	0.443069622315294	0.430116261595233	0.473646662573185	0.452249063624726	0.485792204947422	0.483022399823736	0.480998665969403	0.412277957205249	0.40274435237406	0.418109713615565	0.472019834749181	0.508313923451397	0.542623005834889	0.413844351995648	0.535434222906955	0.581723700747749	0.444376078307989	0.381401907596762	0.34181113627114	0.545683111779839	0.554912696377257	0.596550311182072	0.49077635841815	0.397600178882009	0.40826590644675	0.454690444362468	0.434051437890442	0.486324498506806	0.412770799006238	0.462306723972312	0.407732071948291	0.498941169668377	0.379213218720263	0.370697703366953	0.506774824430898	0.361058668787063	0.618071769956356	0.618071769956356	0.405472475822796	0.372310129413504	0.388136216547027	0.464160897644291	0.424200364354992	0.313975365284127	0.435710812988195	0.302925995124886
hsa-mir-187	0.360056973743941	0.361263976597787	0.361501421302445	0.34378315187703	0.33236244720546	0.345203550798606	0.341921249881007	0.396856573750829	0.394518418449082	0.415501881233601	0.376231701187963	0.411789669600881	0.394298107634675	0.457590872522097	0.489730139146417	0.296769206281771	0.399297036292519	0.389995506757091	0.435008442472231	0.303918595154369	0.264752866882772	0.350894913570788	0.343115338559152	0.329556973622438	0.337460379618595	0.378556146859251	0.336831781396572	0.356080684755618	0.360110268394176	0.441991394382914	0.402852531776265	0.457752087934522	0.444496089892114	0.37956440549036	0.319109983720045	0.26354798302116	0.280571728853251	0.395259755469399	0.234863101637847	0.44252738250674	0.44252738250674	0.089876056584868	0.431843715766054	0.401316731068523	0.329278262084911	0.319897076452519	0.257297571283512	0.32733159042039	0.302675368417382
hsa-mir-18a	0.619619471442278	0.60929213121783	0.60310371289458	0.582267253929574	0.57556066963797	0.610713079031989	0.597641123144558	0.608410316351206	0.605417876397985	0.56792320962332	0.570308091453492	0.501063460663622	0.681262062902775	0.487808318374992	0.523805263397976	0.627118964563254	0.660064716255689	0.56264526786965	0.653301520620312	0.535819663492417	0.498395273893388	0.532642085623198	0.60562176545259	0.522470528139221	0.512297050927212	0.672082033731354	0.677799728916409	0.668213839342038	0.616994011701711	0.590841079667158	0.50743171887543	0.437308964164813	0.519013901605928	0.392285456626985	0.502567388668179	0.470455392169845	0.482587132052184	0.559010002955412	0.260824487351261	0.57668968248648	0.57668968248648	0.141111158872253	0.441361441438366	0.535107236278759	0.60774967427898	0.643899598270858	0.337046498187508	0.658686720985407	0.579712293836048
hsa-mir-18b	0.620593213212197	0.620562182162031	0.592380363980212	0.586223384576583	0.604153228987653	0.637507305134338	0.612861241640878	0.620284247702457	0.616371741189579	0.613364863970829	0.600415764312022	0.544878857739529	0.712455874440708	0.52625820991786	0.55161188211367	0.704620772868735	0.674598155606382	0.592700093384916	0.688812846899212	0.559845592081135	0.505059555597978	0.529482888160183	0.612284076232277	0.586555218795487	0.575048666659644	0.703965615260086	0.563228925211766	0.563537637283319	0.533730184563862	0.552292362987365	0.492036884009189	0.599439788900722	0.561506954705938	0.508985107438868	0.509336447523143	0.438717109507847	0.449959884130234	0.531214388391458	0.330777306581545	0.704263206306743	0.704263206306743	0.238231642406253	0.555019030797348	0.592735000202719	0.588918084218555	0.544636774684231	0.412019404841052	0.566851137598148	0.441333583642912
hsa-mir-191	0.568455463417848	0.54903484664854	0.55455432716802	0.543329398928109	0.546788307517373	0.572890815620027	0.607883156430548	0.602965051881865	0.597899161840046	0.599485204712128	0.554861890639227	0.559753491659371	0.657489806311486	0.602036662270732	0.664333438829	0.678598931349091	0.549651886915189	0.653628636978192	0.646820042759196	0.451405003055396	0.37962252707444	0.533832713265163	0.538074902760511	0.543445733778618	0.550627457198305	0.554488528735229	0.517666049095396	0.53315242577522	0.5877273192486	0.647861645339106	0.528561790699666	0.519459392572453	0.530618264653445	0.436228938922211	0.527101632986896	0.33479306300575	0.363081269908617	0.521323157525156	0.327661406539701	0.588247357693198	0.588247357693198	0.169398847959768	0.538934994652949	0.616764598147113	0.470332726448304	0.55750209417106	0.452720071133293	0.522970238189745	0.422950550129642
hsa-mir-192	0.551898634366348	0.558893178864426	0.531543950252926	0.492697991185383	0.518453021972039	0.524384914008089	0.499606383487576	0.517092295444531	0.514306172004442	0.506479286983263	0.527370081617727	0.559004340083793	0.545564237759797	0.502521183047364	0.526191447373293	0.479325968674296	0.49588046670218	0.545956988651993	0.649065436417654	0.493281735374045	0.459115188078315	0.381113333709032	0.504567467499365	0.50100499255018	0.485208185423604	0.514321914409725	0.488320170487793	0.500635066916737	0.58842500420459	0.556715591534627	0.426540167137336	0.476037717493098	0.512005584458841	0.450905823390376	0.507403348358927	0.462101206847256	0.466115253894576	0.553702944354474	0.364410916631824	0.579838028616875	0.579838028616875	0.287233050699155	0.46048636632239	0.581111791154875	0.565252221215975	0.492812322167897	0.329515974290452	0.576727919621175	0.452539641919961
hsa-mir-194-1	0.546447898991215	0.528481725607811	0.530012337852709	0.517813832281586	0.528804170877382	0.540980228493369	0.48240580935903	0.522616835778594	0.519336461650181	0.537527417031323	0.511618593472734	0.580841674919878	0.472960058228135	0.516824361056039	0.583990411969432	0.487137606630321	0.476490295777414	0.476347051858205	0.559192787400689	0.459846529782494	0.368977999378544	0.505056671414839	0.532001634497815	0.528583429008233	0.531087059209606	0.460928958179946	0.487031363014375	0.523782921122533	0.529728056882768	0.493389264381619	0.440662852741042	0.436517450501088	0.480792061456699	0.493014075725649	0.460696914359384	0.372114054368779	0.430216020894769	0.492516027245122	0.198598540195711	0.561689282802844	0.561689282802844	0.0672479354083909	0.433095595779776	0.58519144313504	0.461353471345242	0.511506311227029	0.266960063973555	0.52344702285667	0.387342720384762
hsa-mir-195	0.571647250107778	0.558354283591764	0.51147488435941	0.545953429379877	0.523146941926656	0.554419909761333	0.516944844610166	0.477161775800171	0.47433436989824	0.43164943320001	0.500322238172609	0.525224608041879	0.587960938838235	0.525548145825971	0.543727392209241	0.503394591190798	0.644983430651887	0.656292016378226	0.650273229458364	0.574455179838655	0.579330347897517	0.445783012214713	0.569665753765981	0.549512553469931	0.525028759713395	0.544826264246936	0.593040676407045	0.617748700981542	0.582820914601204	0.561873928048132	0.415433957647763	0.552349379422116	0.638364500172082	0.520756699534259	0.519856986858634	0.588841255515705	0.638235188222359	0.562671637878935	0.374563496223792	0.612192945441244	0.612192945441244	0.192455806441641	0.467146279857382	0.579479459366885	0.570643739727442	0.585385672993406	0.39526508814456	0.616919708438101	0.510076817432383
hsa-mir-196a-1	0.634333684062276	0.637767724956217	0.609196296384788	0.612899558227032	0.570998375191198	0.600559798670658	0.559391474895687	0.622645187626187	0.618912999952058	0.587645749223928	0.54711554093511	0.60260437667828	0.569375363705782	0.502331474721843	0.526561633205671	0.617659326096756	0.535864040139434	0.609325948880805	0.658181516451679	0.509822303515398	0.466747927166621	0.509308862806596	0.643062636934801	0.650874038961767	0.661791733363365	0.538900927144798	0.52567096695005	0.513156487172588	0.636919062917957	0.553467156226096	0.463034806468949	0.531384126782036	0.55636188217138	0.516060257728978	0.517140291960025	0.435471897279902	0.459749875626112	0.514437423180276	0.429190970729597	0.691077677332157	0.691077677332157	0.232128274569956	0.473251786435213	0.581512049340233	0.589567976948997	0.605886167831604	0.395097660844788	0.63205939782558	0.468105330284861
hsa-mir-196a-2	0.598762577530876	0.600026815569887	0.567481005215857	0.580386455171524	0.537099475798188	0.54937427450468	0.527936453860291	0.571576379063323	0.569152566343122	0.525676656067854	0.524802941048985	0.590402476888621	0.538526800173463	0.480447496513804	0.502109427385984	0.566478987739162	0.495695122154236	0.603373089871908	0.630367421795568	0.571682031132624	0.534209075167163	0.497430737122219	0.58781894649637	0.59366742879785	0.599905053552223	0.541262755672902	0.540040690419487	0.530058199969496	0.665089141344081	0.540756301357133	0.432271706466325	0.472617362120052	0.554994301819826	0.441728924247551	0.485351951945091	0.495661958576823	0.51429729692717	0.566239538206182	0.392023334278966	0.613374642900389	0.613374642900389	0.208586320695327	0.442564787519491	0.547499124307796	0.571377059560454	0.594779194370995	0.346496484257566	0.626892165063047	0.491024477069575
hsa-mir-197	0.449947735932084	0.458559142036797	0.453442524718216	0.398827365367336	0.387988621192227	0.481369216763333	0.458247957781213	0.418863739934419	0.4178436529592	0.427816419575297	0.467127062201656	0.540221782351032	0.509246330718002	0.480578319521728	0.468878245297161	0.475706953684332	0.42404579643443	0.513309609330462	0.622855524311757	0.404463248877109	0.413075983975912	0.388889923451024	0.493891780105333	0.500469843838735	0.46789979983449	0.438822894322807	0.429623601729389	0.439240283362028	0.456410941604626	0.43779061583414	0.423871400062111	0.55274536079251	0.483286431571278	0.416644356304578	0.402553446577405	0.419882859701653	0.404442359626152	0.479123068804876	0.471570581232551	0.49675682138003	0.49675682138003	0.207098252145526	0.44775767434121	0.392917925904321	0.470236716173611	0.431884216078533	0.441332663154187	0.422813112530726	0.395683707359192
hsa-mir-198	0.299522808698744	0.273701321189823	0.267758074439817	0.273859128063195	0.260122512182745	0.287672843452006	0.274395886792578	0.237089359104555	0.238546546453223	0.255101926274005	0.257570420720282	0.322853778309195	0.346489207111359	0.27126229383972	0.260336038233725	0.308971753055529	0.271414284011049	0.284512340022687	0.304375251764892	0.280519444242979	0.291226566302311	0.320204188059179	0.31051898228657	0.315408405090141	0.31731446413158	0.248752742783246	0.264126345485491	0.269828305788225	0.309706979536236	0.340657760530293	0.202738919507589	0.254814535394947	0.355632076734546	0.41861204019623	0.298572309062917	0.242864781476226	0.223060109456654	0.322243769594957	0.564417788540698	0.35474860183248	0.35474860183248	0.254720354951654	0.261525102724718	0.299076237096814	0.29679169343311	0.236542735023303	0.215935263484379	0.282989863068887	0.281344207984098
hsa-mir-199a-1	0.61088730133297	0.598252314157497	0.566873542553162	0.655589524935924	0.649661794821828	0.599599459455166	0.631249208105535	0.61823668945609	0.628843698967416	0.584668001723596	0.63314773923564	0.633037808600158	0.6213129660291	0.510444983303183	0.555344449802599	0.528659570728976	0.550120120034022	0.611608125581269	0.60634096790136	0.671796762151336	0.63850365692546	0.540577977535963	0.505830896489485	0.491291429437681	0.498220124152586	0.610742606458903	0.595093960476501	0.604477642657288	0.689107094269725	0.609038379691185	0.40636159153233	0.481958906439532	0.538159440186242	0.445805685155543	0.533842784984227	0.606451031249441	0.611859617196545	0.688567359385587	0.342661651825966	0.568982904836627	0.568982904836627	0.256997156471523	0.479769170506573	0.575600441028052	0.581777432104983	0.647154010828519	0.308563556473554	0.683772687272981	0.526284494680414
hsa-mir-199a-2	0.592683646015838	0.578969186674117	0.546742340161557	0.629742124821742	0.62289337644016	0.577200239813097	0.601045653814892	0.595354837573306	0.606661781543449	0.552258027059144	0.603305691941871	0.58072351344741	0.605175994755664	0.473735991643801	0.52171502260204	0.500289453600535	0.55092809638769	0.582312822246667	0.576427219693342	0.643111427184223	0.607719066513031	0.538436577992577	0.481486106356466	0.455708231487536	0.461007238405588	0.611485445430412	0.581027522337794	0.597247320683676	0.671191547269577	0.601640203480808	0.363998370069375	0.500262736831637	0.542875605722145	0.454311303356763	0.496425305002275	0.572492018790277	0.593693684281749	0.646267620443294	0.314301718110187	0.568609936235625	0.568609936235625	0.224990138296438	0.461822170121873	0.587908681323641	0.554610799734536	0.628378522622247	0.301228943096252	0.667759046292405	0.507873492873775
hsa-mir-199b	0.585551930227225	0.592330513587491	0.559384085016062	0.589465045416203	0.586897562617309	0.587604667741852	0.614460825562507	0.600372804169631	0.596120487109827	0.591952820515558	0.608794813892621	0.632678018929182	0.601805820372805	0.624416556790287	0.609688798240022	0.545172747974851	0.505151041257273	0.633344232456926	0.690247980815006	0.545468505926678	0.524216073955005	0.514785889311415	0.562007333770542	0.563527641646087	0.582548015405612	0.626458892922996	0.59912233845337	0.593646759532464	0.655001174362921	0.670787027488873	0.469200854435203	0.554689022760585	0.607132924851502	0.50754063859879	0.561451640233914	0.443073182905711	0.429366950064288	0.59456957530547	0.414670966300703	0.680184327795371	0.680184327795371	0.296801019604651	0.479472798837372	0.602643851333992	0.564201417272936	0.628914996107338	0.452386044912021	0.643119830339565	0.482029833037239
hsa-mir-19a	0.603558020614341	0.608362680833977	0.585485557956854	0.585761504811591	0.563690647818454	0.588542097972238	0.593679959916052	0.594465800614767	0.590798223527816	0.572454248027879	0.54581410718964	0.5063289472521	0.623767949424342	0.477753159134653	0.516792131755862	0.529639569102617	0.594311108842206	0.518985955224687	0.621313947944923	0.503746484307989	0.4549559793666	0.500573732270066	0.617804862345226	0.528888295179368	0.539649894879834	0.624272327836789	0.65694998757512	0.651104994839193	0.631023250648202	0.634020516203293	0.526397617422246	0.463932313285781	0.511970258586912	0.454766171428713	0.452467147710783	0.493138423156826	0.507317465665148	0.59203156122775	0.296298725323156	0.617187106442103	0.617187106442103	0.168741318754732	0.409191491682075	0.545648142592212	0.628378115772219	0.61458962575708	0.328890199977184	0.654939115775961	0.575250587372761
hsa-mir-19b-1	0.577909210351652	0.56754524950393	0.56386708858439	0.538384812293897	0.551452048073917	0.53769341749074	0.570000500573589	0.552145048277374	0.548963466426174	0.506699232686827	0.530736995428775	0.44367344212508	0.594270919305296	0.467758093514401	0.505325448156471	0.533067742216998	0.583479817182402	0.514537869252423	0.548090237181819	0.477383823786948	0.432656659307854	0.431479306007848	0.548109322090171	0.461892126996128	0.466416832943764	0.616945286035762	0.658181055951755	0.652618367599548	0.628448482999536	0.562759373596401	0.46431074151953	0.380119118235695	0.496416901615284	0.343985846090068	0.449670570474859	0.433152096413175	0.44558338542841	0.549083673463958	0.250604871830562	0.530057710616603	0.530057710616603	0.161813411437537	0.415661641650113	0.49798157029477	0.570395476664886	0.58269722605647	0.294437860301141	0.623210660896565	0.573544358131521
hsa-mir-19b-2	0.537537528379716	0.523332255606556	0.518887811162111	0.471573370555805	0.503841474871851	0.496875560923592	0.522186988893929	0.497275889119951	0.494211445488251	0.426369141713287	0.490107401866329	0.432540290211751	0.573886139526602	0.442301995580156	0.436593412268221	0.564920995141174	0.560218635300905	0.476237944123944	0.532278732610001	0.439585659810202	0.423007721434637	0.401695740109278	0.49232002777279	0.418902895606914	0.397615763022825	0.577535612765163	0.579019884708439	0.585551008898799	0.586222794231047	0.541926541569911	0.390260141193517	0.428520621514161	0.528479643581712	0.402281315728832	0.445879716857451	0.414853712995188	0.427473958779723	0.544571912244003	0.254986578295112	0.528199896621916	0.528199896621916	0.155281204980876	0.441318409443166	0.457368630153375	0.543050450865085	0.57857753981334	0.366860566502371	0.579427540081886	0.524541817615816
hsa-mir-200a	0.661235164779535	0.6436010453245	0.647722257445712	0.626669132885342	0.63954659311769	0.595813839599539	0.572231574525212	0.587797419515827	0.585309513407321	0.620306150531679	0.611149765547997	0.650624502834879	0.703320873633672	0.547621671157977	0.5901990957854	0.571740758999601	0.600475450660869	0.555207892119423	0.679652921869539	0.542773087038299	0.467335996949542	0.596922535784634	0.59841315016577	0.577863743213361	0.575235389414481	0.570955524358481	0.6369368697778	0.655469932202208	0.678901055367031	0.627479642865108	0.456730784694777	0.531337355253673	0.507169583763505	0.490772606374511	0.49758419402083	0.41481488016023	0.439086474139716	0.577440450102582	0.333117060257818	0.59555437405352	0.59555437405352	0.118828639241889	0.494960815857425	0.801676517677387	0.603245968783106	0.616559041849425	0.410558808115173	0.660790354164222	0.582353526001995
hsa-mir-200b	0.698958279208681	0.683224787701819	0.686250761727793	0.626107184798197	0.628976292627382	0.657596878747039	0.599111362627718	0.610178824675909	0.607546833428018	0.624139286253101	0.601085129154249	0.641807573147838	0.695665291992669	0.52823255666499	0.568002157745909	0.683159520543377	0.616224973930252	0.607521794888508	0.710921255618984	0.56138809961555	0.491348677546389	0.568405956691918	0.649041712665253	0.631666412579505	0.617371153303443	0.593867961528545	0.661518313375229	0.670495257267634	0.711959873126724	0.615338262695355	0.498617793853069	0.488722586625377	0.59845088435871	0.430454910715811	0.51558989061607	0.45446423328807	0.477087775527944	0.555017779540656	0.369166707912401	0.672729597002658	0.672729597002658	0.114012821428536	0.471093487276488	0.771143210927765	0.626946231971668	0.674369938504178	0.406138328141519	0.699835382628779	0.577139228422904
hsa-mir-200c	0.749444327916771	0.735389044794777	0.713710723116455	0.683190638769137	0.680848092672749	0.683519504970325	0.671874951950405	0.662951271500941	0.659453064890053	0.649166218607887	0.642312946425441	0.69118857641248	0.758804894410266	0.555467026062653	0.595353455044328	0.647769440580297	0.649752109746124	0.635899408290897	0.72965936288097	0.640356007584181	0.574396982962757	0.579744699041491	0.641354592429182	0.614752028938424	0.579259924955456	0.64946677165645	0.674922937115038	0.696277469441999	0.757903552280809	0.637561927935749	0.469951675285696	0.614275155509346	0.611887463672151	0.568988390355904	0.570726545033251	0.509585628993935	0.532713574813307	0.634933172743537	0.392764599648001	0.676990587954259	0.676990587954259	0.179270967578844	0.523229800966736	0.797899627893456	0.687133412129893	0.672374116182962	0.425804047498856	0.712200501105758	0.621422668164031
hsa-mir-204	0.56481292362768	0.546535310788849	0.514918651585983	0.52957294157403	0.529119085960264	0.583048848605649	0.53641213345403	0.566929075255903	0.562845477910033	0.536731359021748	0.515547856819864	0.516598941539603	0.538822010532149	0.538850595981261	0.565298129919301	0.553066333792479	0.563781738600853	0.605387883829848	0.653713906505501	0.494132694188402	0.447986150463069	0.490305900996453	0.607176979413542	0.613874183491122	0.625858880137593	0.534472111233845	0.471499913526863	0.482039849740299	0.5230978372579	0.519311160292342	0.453978343146442	0.499493473158475	0.478208103754823	0.545092471460295	0.486870887871339	0.429605355311541	0.483711754578172	0.507385707893016	0.30796332809614	0.626718645937103	0.626718645937103	0.185847306419421	0.346193606916336	0.586723177956736	0.565009109903695	0.521982042051639	0.337422594553985	0.581197978711347	0.363490136280036
hsa-mir-205	0.674823086900668	0.664689242185515	0.639822932025087	0.64102587599374	0.611490557267491	0.668880744416189	0.564853012929717	0.590165029525468	0.585543409240238	0.59559468625174	0.612488438599262	0.649322409407525	0.743027497173462	0.506803334952638	0.528701620671266	0.609676355894993	0.63352195065465	0.600999359953115	0.708340177385707	0.593716795491468	0.542040170990392	0.464805505578596	0.633438026874512	0.611269168729406	0.591336860915831	0.589636040053037	0.630983126572009	0.647800624050999	0.669935914569275	0.58846161389448	0.464445951949931	0.550293330406167	0.586799524670843	0.54773887532594	0.500510079254518	0.513764504800253	0.534541755114423	0.59918846152095	0.430381316255489	0.647704783744521	0.647704783744521	0.221802061239009	0.491687982127461	0.713456450576471	0.644329354488882	0.620478753419249	0.457141787604769	0.669188720384281	0.538612851963956
hsa-mir-206	0.506049311247299	0.509149652169795	0.505012427387409	0.47313026800684	0.49696900256257	0.483606247546617	0.507674403780837	0.482549829688399	0.479238195032588	0.496332945948737	0.509525025551965	0.518057475496162	0.476002620699024	0.568360126578051	0.566181727016383	0.464262814392798	0.507763034659497	0.546015478518516	0.525961198730754	0.598273529643059	0.587254318618429	0.345015270036664	0.462548475512673	0.44741117783535	0.458962812971365	0.491691897833203	0.536721466890411	0.542755319338793	0.480068300762834	0.57214337018913	0.438311035205934	0.387744511317788	0.523392547915657	0.348026120777941	0.484372282411697	0.602623855914788	0.561944359224178	0.553880544682802	0.375104132705876	0.517793447629167	0.517793447629167	0.340189157614541	0.461537301700477	0.434367513437369	0.444388613139251	0.495056241102471	0.3270632597366	0.495105455003724	0.409135902816122
hsa-mir-208a	0.430826072927813	0.426409716129863	0.374706122345503	0.404346097551933	0.41733158227161	0.430109126695537	0.420575061405357	0.421612810162433	0.421778491553123	0.384199572172727	0.422146880033394	0.327308052780138	0.380402323685764	0.448421517999756	0.437657002965268	0.370820881287659	0.385866273481928	0.492925295177918	0.51113548577503	0.508161158722222	0.470793549920114	0.297206799755085	0.412628785511496	0.419111129970812	0.432408500455385	0.38903173557654	0.369398077245889	0.398730279980043	0.392860940790307	0.360372775856868	0.292297629228215	0.44538895895902	0.468356173088474	0.429798311803562	0.404278010950512	0.4929205048305	0.511737028552013	0.502794448132494	0.316918043993503	0.482011852418451	0.482011852418451	0.331913156123538	0.332236948495827	0.384520330892756	0.444064450851653	0.31692038802822	0.264488519798626	0.378482420704268	0.269441203730984
hsa-mir-20a	0.639910787935857	0.616901965122708	0.622595613409905	0.630304070963697	0.580826352718727	0.610156048822882	0.571723708785745	0.590274240491286	0.587855428800372	0.56981177442896	0.578737529179414	0.546316806628699	0.643520241568033	0.546135414762601	0.575643491582699	0.577962337007177	0.638789497774344	0.506057169582063	0.628556990262873	0.576181086742796	0.536563547670331	0.522682885694705	0.632374426589107	0.560169890108105	0.544799674598498	0.606900834200372	0.715748218969246	0.694469553126717	0.690500508733156	0.552416620812963	0.510959832975341	0.396678921669652	0.480882061056993	0.404975782005981	0.450869286602846	0.482204587852301	0.502729601020706	0.607769488230166	0.265326575219311	0.546288611600953	0.546288611600953	0.105415519269786	0.365869922699682	0.538856083996859	0.598849888727147	0.662446328627153	0.337719883503477	0.709394776671755	0.635883366347161
hsa-mir-20b	0.538599595518016	0.520815801033507	0.548815801033507	0.476672225809824	0.433008001598099	0.523594180930946	0.452197989009617	0.512269666608263	0.508148751526181	0.500332438780686	0.490547884402244	0.463975243586212	0.556659225324165	0.552432303703335	0.611100078102864	0.619054917086323	0.637160757887335	0.484740804077958	0.578029564493451	0.369817764178452	0.305268161724301	0.407943659584383	0.533284681958538	0.493044159183369	0.477985318784413	0.543573857906281	0.522788603874585	0.532788147563959	0.516041006057697	0.498201499578984	0.594199413523681	0.462457857241041	0.470389894471719	0.42411204639694	0.322253936779966	0.320790962453004	0.356840445023912	0.462560367421234	0.295837146395236	0.567730848995906	0.567730848995906	0.0907268608438826	0.476230556043604	0.47751712561813	0.460280129593958	0.53492149790331	0.44253438037523	0.497741690079352	0.410016029338401
hsa-mir-21	0.615863870508192	0.600485291940014	0.574150784074453	0.563831246080958	0.539324179076886	0.524756283757095	0.53658762900914	0.516246323683981	0.515641669234929	0.474971690052245	0.538959885717956	0.469537956603642	0.512337120965949	0.47105585563968	0.494612550789464	0.440114146848645	0.555886676655578	0.500886132018919	0.523249310340468	0.568625118896044	0.529938990894482	0.468646553760326	0.502408258669397	0.466026906202786	0.434591765328371	0.499067295029983	0.671804573136985	0.662677391523606	0.690658702764331	0.486039617378322	0.379888628061536	0.402832415757397	0.45267275362539	0.364943167950788	0.445315052710151	0.528396162003369	0.543219128157594	0.556140924862021	0.277392352219036	0.43202008894074	0.43202008894074	0.135012398321565	0.343620722061319	0.494859378217242	0.53339443886497	0.6258433295928	0.346385194309219	0.696883381810077	0.662558482152932
hsa-mir-210	0.6678281604518	0.677341624488717	0.650510748719027	0.667984284421842	0.654479249581542	0.659484422640609	0.660378028099078	0.598677847572747	0.596100477587879	0.583864012370628	0.632498990826641	0.605830479739573	0.607265901777766	0.563404224696271	0.579583758288633	0.555779265169852	0.609736829229481	0.533815467268826	0.643682305391362	0.599647432975874	0.56420518027937	0.487743674567683	0.644094725762172	0.62417034361805	0.58353582219769	0.586965270307113	0.600757113523109	0.591702270877296	0.682303997182576	0.591579565451101	0.451136296358069	0.498496907526644	0.554808519750041	0.466370778661781	0.584665276329671	0.561457749962337	0.574307904265738	0.632503119112317	0.419045205599993	0.598004736897043	0.598004736897043	0.203623557594163	0.456139796352098	0.504751036702615	0.608493937645582	0.653282685539417	0.354871735537237	0.709673297457751	0.590097827024896
hsa-mir-211	0.418080698609181	0.42427575139991	0.388175122469092	0.404514066114499	0.45021778161022	0.473085538432323	0.41451291808199	0.422557374402034	0.421337954545571	0.388913516274437	0.431614091366396	0.340192214948419	0.422334593288606	0.315936826879092	0.364399111851642	0.502168088424091	0.453068704881141	0.565559048642164	0.569063547135017	0.358642112440357	0.32157851946383	0.314743243435405	0.463156528504595	0.470350085360962	0.450614689027797	0.449001919243547	0.367967960017325	0.382635903610491	0.399973769364961	0.349689216758911	0.378381429544563	0.494346583380421	0.472392959004714	0.344381887074044	0.409122262917846	0.370133502273455	0.412160061261194	0.382664167702239	0.209889468891873	0.488080513217451	0.488080513217451	0.221206413282348	0.36525536928916	0.415380163405736	0.510875503943553	0.417016600847504	0.432493044713992	0.454941068995398	0.277803527258873
hsa-mir-212	0.404327734750387	0.404160124750997	0.372759158567422	0.38980709985785	0.400300189105221	0.465798913921315	0.369681959819929	0.427462283276856	0.426242230177394	0.420146994114144	0.400336077715769	0.457012396498449	0.496653045444408	0.443029138978949	0.430706598189959	0.442894287344349	0.428272239070061	0.496343689318542	0.524101841136934	0.392770742922235	0.395634711813421	0.372539922193976	0.507865856090342	0.51479327172337	0.519610259407181	0.427110241966018	0.37942127022573	0.380838472124414	0.434741977522931	0.414999730692559	0.40944234742809	0.487660193486087	0.471992995439794	0.40986254723086	0.526037331042198	0.348665872361857	0.322288359087987	0.491743544798344	0.4239141079817	0.513424438662345	0.513424438662345	0.318663816503747	0.370066575609936	0.362723087917963	0.46770450841054	0.385247264326756	0.433366751132816	0.437169099220303	0.342315306804348
hsa-mir-214	0.63116783960519	0.599731982032954	0.607584813306309	0.576278072730493	0.59213081563032	0.629974087480827	0.540771457347651	0.58522397444354	0.581720241536148	0.570088590756505	0.629949923521471	0.656380366617205	0.666322092435141	0.568266284392855	0.613393789196907	0.640977357858198	0.595978245887238	0.553351107987736	0.626538081608042	0.55510818869866	0.513166081013348	0.480156344869937	0.613008135601933	0.589020921265994	0.547870742280925	0.623032228590494	0.595720709173581	0.602555159449951	0.641131064673197	0.544583090633504	0.464425961798861	0.500030263809453	0.584552076982886	0.409110893800172	0.531133765347358	0.517532160643705	0.530216173942232	0.578996674372642	0.341631080746591	0.592969127231707	0.592969127231707	0.206123250536777	0.477021038931446	0.531464312099483	0.487325053748069	0.617854704109144	0.319569029730787	0.643125164900764	0.555147843530787
hsa-mir-215	0.481051181069557	0.490773560018302	0.456158175402917	0.449696681713377	0.46418935194005	0.50697146400135	0.468183850158508	0.486931221623941	0.480741694798032	0.452629774370408	0.45948914165444	0.430494823871132	0.4597664225298	0.401541284481087	0.48508403415935	0.470329854867985	0.515660895967633	0.504243397166835	0.631729036502253	0.383809410407926	0.312019909355634	0.367483837163262	0.526335490202196	0.522408364548037	0.528680248562945	0.476202470171782	0.430021811794733	0.446223786034332	0.484606418742034	0.499866263750685	0.442635700312468	0.557371855351238	0.446213642666737	0.487936734213751	0.355103450668836	0.386545205850896	0.453855671885923	0.443336548997372	0.331394481878173	0.671585685913458	0.671585685913458	0.199501903369285	0.406977350863862	0.556571879718726	0.446823506447668	0.461943313147826	0.388305754670013	0.496682900060151	0.327009535612899
hsa-mir-216a	0.360836117842439	0.371281143427735	0.331402059600273	0.380617605527717	0.373065065439663	0.411355772984646	0.383033362600101	0.410734397869898	0.409741775706845	0.386245351526254	0.392730569234563	0.328934519363867	0.368512852804446	0.363825644774931	0.413296068286743	0.419516428356575	0.350822811622929	0.434553542379361	0.457084771478611	0.317068517934425	0.293318227617733	0.382699092014228	0.383809916566177	0.389252990350747	0.406918856650979	0.389768486028746	0.274051844737268	0.275119477182908	0.338479534946216	0.31054091877064	0.33533619723924	0.380747537668153	0.370983842685253	0.355813975479592	0.364401244198645	0.28847570662936	0.306659196706322	0.383648370588598	0.413367177760152	0.485331959675552	0.485331959675552	0.46661337394766	0.304713291596898	0.297663425822478	0.361619635894662	0.292875146436198	0.274203051827908	0.338130702594693	0.214502764321594
hsa-mir-216b	0.303822714559917	0.309132704505076	0.309833966777166	0.331734121447194	0.318543531346519	0.317533914448064	0.336888832355725	0.329530546996706	0.330829674225372	0.370481346840457	0.332058363981377	0.322462519159565	0.35882038050272	0.339112555116818	0.325965785063617	0.336438479905821	0.174759903878745	0.343917701320252	0.383882162547921	0.244408124572208	0.227309099538243	0.304915804457088	0.272068414840639	0.278732317510291	0.305446080335562	0.257421680673971	0.213662136111229	0.217387385368446	0.238705075335888	0.316388100392897	0.352440040833617	0.258087056339658	0.29034963177758	0.189487671879585	0.316705680855047	0.197163762457811	0.156109226985367	0.30319914535156	0.263719602626154	0.330210613299858	0.330210613299858	0.27358263852682	0.339122930942607	0.240208549341128	0.257966162345346	0.262730715819363	0.359303254157788	0.23541882780174	0.193597538034597
hsa-mir-218-1	0.670082431839271	0.658452853401498	0.632032398856044	0.623854781139737	0.611227968977332	0.720276391419254	0.593692895829814	0.641361173859073	0.63633549133343	0.638661963517048	0.625993136741209	0.633989906326366	0.76830383020886	0.521873243240901	0.576504901903843	0.718058320418065	0.665512630529913	0.656632076788467	0.811351667829061	0.547601079376188	0.488366563498688	0.535439698234312	0.701366211061431	0.679477304916168	0.667776700181615	0.66062811376731	0.612678073350955	0.627502680594742	0.647984003032686	0.678854550625756	0.584912972293993	0.632193181243889	0.630413517661499	0.491573247287518	0.517181593703907	0.491089294298376	0.514508042423253	0.640103587144198	0.409006601076752	0.746901675783974	0.746901675783974	0.181218508380494	0.518507657629784	0.624843310577684	0.612612993258947	0.654816312097223	0.464415076529661	0.663593355630303	0.525575016535191
hsa-mir-218-2	0.650022532058219	0.659993629424767	0.633573174879313	0.601666355131421	0.588737042450191	0.695667409846394	0.617130147438457	0.643075192403542	0.638017169905362	0.640409590268271	0.62767481531314	0.629810942006	0.738841132188906	0.548275786618504	0.570041131876382	0.710814287230169	0.619817713617362	0.655469122981569	0.832380632712948	0.544756668725852	0.507076390359587	0.531451455603788	0.694318179894001	0.672288313125388	0.660128836574402	0.660607128724149	0.610759844860773	0.616190347593215	0.643442034677618	0.669268418730193	0.583254398964831	0.669486243796182	0.60718968528163	0.461388956116588	0.508877458098271	0.468572740350839	0.474167583234691	0.633176923163204	0.446497829659168	0.775769758233897	0.775769758233897	0.230803361232054	0.513333312861744	0.596391808318033	0.639174695335272	0.654388503756457	0.509421260488259	0.645332085067847	0.523031482842496
hsa-mir-22	0.614960471903042	0.600288554163911	0.573015826891184	0.613411099043648	0.617632044686674	0.61284798892617	0.60642626514264	0.592126380109586	0.586922581936209	0.617955782710903	0.584231481647502	0.588942651551066	0.640074116286776	0.589343224064942	0.643142591283258	0.568217025304023	0.593897744462663	0.682240334775466	0.664475453600481	0.582363665332762	0.5302427559219	0.531313937704422	0.573166709391734	0.550705570624693	0.572028517002139	0.650679257914309	0.593707777746748	0.607854171743102	0.626412329613761	0.647070548548142	0.601153150029166	0.59122467059063	0.685275155021186	0.467142057799851	0.585084724676427	0.482725077355662	0.493497605769624	0.617261667672288	0.369501432912885	0.655767537213657	0.655767537213657	0.280802257070085	0.536685671050979	0.622268715306309	0.532063807673385	0.588032509471886	0.385426867882316	0.60605963412147	0.545326140080137
hsa-mir-221	0.691673535136271	0.677993047935632	0.675919561738626	0.671197066589964	0.667413510036151	0.671702886754701	0.655263356346594	0.635965476036574	0.633340234929421	0.653425712062998	0.668056926685335	0.605725633035118	0.592908805521395	0.532157196236937	0.56590492691106	0.567448199153568	0.57765077182141	0.62260924691041	0.58840866310031	0.619379182963879	0.572614064028697	0.571236905678872	0.596231791160093	0.561955191389523	0.541604719849551	0.610513077216538	0.704600785786506	0.68140286791418	0.705890856322647	0.64966842866314	0.455964221835367	0.427546534888943	0.563288279795796	0.376045608916839	0.534336151232438	0.546995542789673	0.561350448743953	0.622921244020628	0.333876877461589	0.518855091171873	0.518855091171873	0.143570847483073	0.452784349758418	0.532264497337107	0.581664071518659	0.709128876672321	0.333128411892133	0.682538193371168	0.6336530595087
hsa-mir-222	0.648428670159341	0.631201094931641	0.628838895466698	0.631403995935514	0.647130759466707	0.665553749636452	0.607279153860798	0.597157316962944	0.607606360944259	0.616162909907176	0.654620261339396	0.629746238708805	0.580091099074504	0.548149507046858	0.564290238171549	0.586206772204504	0.568962012356315	0.601749601709833	0.606701273748093	0.563321581905938	0.536058402121802	0.543250161172101	0.641644951922566	0.612013225475589	0.578813361375549	0.582857431510582	0.662666292145183	0.630073324216015	0.691710094042901	0.640215710529692	0.470618609303009	0.495190287907159	0.6163552756545	0.408401491442899	0.561309925615849	0.502461849434436	0.50876104817762	0.591082462109284	0.373151290204195	0.568391490772351	0.568391490772351	0.15311077070374	0.438543070264628	0.496832410999395	0.580339949945242	0.676484048153948	0.372917260000669	0.691902968794196	0.611876001105031
hsa-mir-223	0.637137830079155	0.628186172564437	0.602694433776081	0.62301604997274	0.606516875500674	0.599159907305875	0.595272787641417	0.563172547586056	0.561276757177399	0.563698063040089	0.588740843102871	0.6551858303439	0.58834287391902	0.52313648004747	0.53734276443061	0.494903331874736	0.562088898544224	0.569180231679727	0.622260831787951	0.552283013013375	0.527464407142938	0.458750869009019	0.567387495695708	0.522267233297961	0.47248809433106	0.593122017198596	0.639830743675606	0.626142098806261	0.674236075207609	0.57836359837616	0.445883537860379	0.464399664049066	0.582116431557184	0.525212604407815	0.559001730658172	0.507108626998183	0.502150728422751	0.607497712147793	0.302190725625782	0.564386034563847	0.564386034563847	0.192845034042199	0.509482258523677	0.504935793379962	0.64324155612544	0.636104738591297	0.41490128122816	0.65667918588374	0.671734469021046
hsa-mir-224	0.568010151203463	0.551066443753062	0.556051780996464	0.541735049803703	0.539343100606616	0.605425645105934	0.538256613242256	0.572561322649714	0.56868757122521	0.584938683604389	0.543783219068063	0.568277516899302	0.692797888638702	0.502987883088679	0.52729160122697	0.688344552555821	0.543436210804981	0.599071631001687	0.710783410274489	0.416044217666984	0.380110235482325	0.519854467095354	0.62056386076856	0.624643713870485	0.63587124800152	0.540560804519098	0.567792263207797	0.556137846790941	0.613467262159019	0.701573367445794	0.560488881690149	0.527801265088528	0.534975810665038	0.435202354094075	0.487755059770485	0.394407730030593	0.382615206259997	0.501152703126139	0.403988383531265	0.656696459342058	0.656696459342058	0.135205558012229	0.490343618129318	0.600581790283255	0.569853180674405	0.65709066135579	0.435035307997568	0.631599494531354	0.48001462823418
hsa-mir-23a	0.576265564599762	0.587065774438989	0.540549077351264	0.533926395308776	0.553259741123551	0.551010201960648	0.595217447348323	0.566633369346791	0.562875852300775	0.479761834432818	0.531590762318208	0.439331565898931	0.44349583522689	0.438735573683931	0.431112432920604	0.509308700740365	0.48442138135312	0.508940071762082	0.603568312045454	0.518869294370513	0.526199096666192	0.435242704663463	0.477600739135967	0.481564402177313	0.459783104661485	0.536032956408492	0.488995193727914	0.485046704868006	0.546683942558229	0.445121340394124	0.368668727209816	0.469054445454204	0.505309972906145	0.419054932506305	0.441315917384054	0.510849426296662	0.502816717196219	0.52482234451773	0.392341915621215	0.572577664930529	0.572577664930529	0.238217645935631	0.38134056223604	0.420172297629821	0.589439734457146	0.456841424314099	0.307631308963529	0.520660164562767	0.392612200940085
hsa-mir-23b	0.559157950750314	0.543401682672025	0.510979913964542	0.541449663618827	0.557385122343106	0.586846329461084	0.48457921150888	0.504923842400702	0.499705616417642	0.471926049006696	0.493026799291096	0.463442718181046	0.501472028389813	0.412051621982741	0.442479463852787	0.476364114940886	0.553452230637184	0.521419568008242	0.544870199976743	0.476917332814184	0.435757865777994	0.455297886720915	0.483165984524506	0.476189163614007	0.453331817848798	0.480650534363632	0.508793094469612	0.536428949366826	0.530293965610266	0.485623629483579	0.346636385568367	0.463260390764054	0.52666119248189	0.403475329166522	0.516315035503577	0.42073979064342	0.461955656796194	0.419457544018594	0.293675869494028	0.551690412603092	0.551690412603092	0.145412120437918	0.360758005177323	0.597709271946654	0.491171893222284	0.512145980476616	0.313968583707991	0.489159789124179	0.416046879422175
hsa-mir-24-1	0.56072964361153	0.566256084896889	0.53272567006102	0.610623380012167	0.526371633976217	0.577325641474084	0.526930612111513	0.567855503296243	0.565368287676157	0.534284032728981	0.564081500370951	0.456092050727856	0.585900498939942	0.565372222511995	0.555189758401649	0.544897083937734	0.621621746684658	0.590185281628134	0.662742297417442	0.537146203752129	0.529543847538334	0.535086301123156	0.539872714568036	0.489779532050708	0.456914741820491	0.579025004456078	0.600159755320619	0.598685406823185	0.607099978359625	0.58635621898112	0.513780485508339	0.505173984254747	0.48993044674986	0.478450783404932	0.530662702192709	0.482142655483559	0.492528362011639	0.625612653028582	0.27784332903262	0.584443421852296	0.584443421852296	0.166397143565544	0.418645544843373	0.470247397376614	0.588826504195743	0.544662552756159	0.388318642832742	0.559900752427811	0.496961334004205
hsa-mir-24-2	0.5679988441736	0.574125081170556	0.524599851216179	0.615865230208091	0.536834929308436	0.594250566595816	0.557719497094606	0.588372794391218	0.585357674281411	0.536527361636589	0.569038660559599	0.442395619670078	0.577765347549784	0.584375071182234	0.57259834917255	0.579759286115188	0.621196646686907	0.570715602813136	0.701570688629131	0.577123637264049	0.574913345621741	0.549819941732358	0.576126816276343	0.55706892215761	0.526401446813139	0.608427962637756	0.527699645517012	0.526353918447813	0.602425108312431	0.572759415502802	0.535395414675378	0.521834904543147	0.485823643652481	0.451861305207014	0.578868848776838	0.560486056132679	0.545733473724894	0.65625894624737	0.351645178114196	0.633824757944546	0.633824757944546	0.2619672038659	0.475345123804911	0.447046000420427	0.571687066456409	0.530626468645398	0.383612629184762	0.584720426297098	0.455126772825832
hsa-mir-25	0.637045454060246	0.601897627960824	0.618712077878723	0.580239771114868	0.617601312984616	0.602741571280329	0.601270054337972	0.587409466278764	0.583324668850326	0.579690580443205	0.591778826783074	0.620557458699376	0.732214568729653	0.608053107630997	0.659680590698112	0.704814410820313	0.608846992061572	0.597090413759603	0.670854338113712	0.54023709032623	0.492534105313455	0.570515998048507	0.592278644643581	0.596843199515122	0.575291124084348	0.605667652219077	0.591732956567265	0.591065583745861	0.617115355535634	0.665752368053752	0.503903658629046	0.571448095534102	0.637358507170821	0.465220852066019	0.566263556851277	0.460253914237311	0.492731125667807	0.545937402773097	0.361967863344147	0.599235199315602	0.599235199315602	0.221412767033004	0.526406099637543	0.65206076010783	0.536785991303166	0.622328979828347	0.38350736512882	0.598964918859009	0.483945700421605
hsa-mir-26a-1	0.623103263910898	0.612542311767432	0.571445066244041	0.630638673337925	0.585743754319805	0.624595122012826	0.556635451820211	0.590900433608346	0.587045068722483	0.54562728077077	0.554240770488427	0.489686265316725	0.616397560039558	0.484835690698902	0.507535928078449	0.515010345703463	0.502728838222178	0.552318355818186	0.572403200828596	0.494585872637397	0.492235618027458	0.483808211562027	0.586139073346728	0.54004733139391	0.530857671125767	0.499719317831642	0.513216928376712	0.499308918220637	0.573629917040298	0.494753465504783	0.479177892484184	0.503355903201591	0.494572264602179	0.507044539891644	0.459247015112641	0.48867112760657	0.514476751120922	0.592281903460493	0.367781602504112	0.579820833421135	0.579820833421135	0.216199588614157	0.333019670925878	0.527388094982103	0.531000281875526	0.512764688506066	0.373840493064237	0.537643308756656	0.464495060707525
hsa-mir-26a-2	0.623103263910898	0.612542311767432	0.571445066244041	0.630638673337925	0.585743754319805	0.624595122012826	0.556635451820211	0.590900433608346	0.587045068722483	0.54562728077077	0.554240770488427	0.489686265316725	0.616397560039558	0.484835690698902	0.507535928078449	0.515010345703463	0.502728838222178	0.552318355818186	0.572403200828596	0.494585872637397	0.492235618027458	0.483808211562027	0.586139073346728	0.54004733139391	0.530857671125767	0.499719317831642	0.513216928376712	0.499308918220637	0.573629917040298	0.494753465504783	0.479177892484184	0.503355903201591	0.494572264602179	0.507044539891644	0.459247015112641	0.48867112760657	0.514476751120922	0.592281903460493	0.367781602504112	0.579820833421135	0.579820833421135	0.216199588614157	0.333019670925878	0.527388094982103	0.531000281875526	0.512764688506066	0.373840493064237	0.537643308756656	0.464495060707525
hsa-mir-26b	0.557719816175994	0.56709123109735	0.53605674833873	0.514577372050894	0.504441330132447	0.552195852443048	0.539352559982747	0.550652834078552	0.545539897770205	0.522325294282379	0.490688094513937	0.431646340557422	0.589100204570663	0.452647298884637	0.44194664056224	0.494815529069494	0.493031148770316	0.503725641848615	0.608125530927928	0.441711422083792	0.440163137023677	0.380396400402923	0.527090150924364	0.496084014880165	0.496076644662986	0.532953569746663	0.488648516790345	0.491726266150719	0.478067306544216	0.529658400430879	0.469668094258896	0.560328696101611	0.459622359458626	0.45408140411134	0.431190192963123	0.435521658668812	0.440443254365617	0.501846504721311	0.335644816655814	0.69398737195194	0.69398737195194	0.254803250444367	0.425579383659516	0.48468211853927	0.494261435901434	0.485022682548779	0.378275699291036	0.492683272145346	0.379922387783563
hsa-mir-27a	0.631242836092126	0.618394898670352	0.572983593557555	0.648210385971904	0.621923543260739	0.665046494005116	0.623804787066551	0.625034006922253	0.620569113941499	0.591717988991087	0.600508433571476	0.674240550216789	0.751437287727202	0.556609461887775	0.575940098541509	0.598768562182634	0.60172962046503	0.591403005695678	0.723233803642959	0.597013500927629	0.554382878565313	0.556250791511796	0.628132651129138	0.625037879197939	0.620006899655711	0.614380373935936	0.646588650020819	0.638902493799735	0.666196962444545	0.65866844030268	0.484327930438847	0.577071328873324	0.627515942184243	0.576733765177665	0.545398018625412	0.562771610545261	0.545399973130603	0.656331528600875	0.396108725574308	0.673120844280634	0.673120844280634	0.255355042903496	0.477483154523665	0.621797662881618	0.631235644847974	0.636426675594711	0.35511957599542	0.673272245937942	0.514519386173109
hsa-mir-27b	0.51619066979986	0.498859781696625	0.493532104054738	0.486915859205771	0.46249321605522	0.532699978320087	0.46453010587685	0.448308019488318	0.445654881182508	0.518994992568254	0.46844440656087	0.525043606967795	0.618311427507741	0.457643763429772	0.484453813634838	0.557465387913112	0.52363240109503	0.599888384129986	0.618348921986501	0.502874433538007	0.454027068235624	0.451752531437419	0.624792670871712	0.621133342799554	0.616809031784801	0.517989475729425	0.611678834316452	0.625029042998742	0.499490587031994	0.539544292643462	0.548803308675996	0.41875271737856	0.552580884200634	0.391876102560701	0.432095654042023	0.457055748609639	0.455840402593135	0.468483439063667	0.324583467548034	0.541793833769377	0.541793833769377	0.174227022843888	0.538063506265419	0.564879551889667	0.532980602518285	0.543151037851041	0.328593839481959	0.520765953603784	0.489734701309621
hsa-mir-28	0.442896633047676	0.443986107550134	0.412082162438642	0.465392721396856	0.493594552048684	0.426487332490955	0.439726556190186	0.409210032492613	0.407246285844392	0.381260802661931	0.423088102095875	0.481280656437642	0.383843736946568	0.439447708703901	0.430528046980271	0.354520382035649	0.415514395078842	0.42737207515096	0.416853639268236	0.449682903086943	0.43261622124103	0.339372561889064	0.31979450468731	0.319981543269035	0.326900704391532	0.416209366029547	0.40548245568922	0.426504482069951	0.509813121697647	0.387257137447278	0.293426965948953	0.416817583355779	0.50266568456347	0.381076772673755	0.49142664702404	0.436712041818353	0.44167183964666	0.466060942828393	0.228016844694003	0.47896556079953	0.47896556079953	0.31083210839784	0.375178810067104	0.387339789920862	0.346141740505824	0.468515819496012	0.283078290538659	0.461756464481939	0.374757811325488
hsa-mir-296	0.530511682049941	0.512381830474824	0.476449975631284	0.514676759473776	0.508515979758621	0.512557687116257	0.521714973728276	0.498763307197898	0.496072800519683	0.465424752147515	0.478677279924452	0.568317845508277	0.598231826823505	0.468979506028678	0.536937880807108	0.501846628276732	0.53395098511417	0.579310058835832	0.615664285584094	0.548018307604047	0.48827539583934	0.574787247553914	0.503112660947506	0.510064386046858	0.488982310430372	0.513984602385442	0.42861394165955	0.463259543238393	0.552093564993205	0.577146887704698	0.419688664119585	0.592840351127281	0.556729265623497	0.561083495560685	0.490824193082389	0.51461391950567	0.558985097073132	0.628927427884941	0.32728933050445	0.479811568521319	0.479811568521319	0.171015121681284	0.488033742778423	0.594744584408782	0.552841765791728	0.497734084885264	0.295546829187766	0.566741405144575	0.426747762096829
hsa-mir-297	0.197930559880975	0.197668771641516	0.152578834840349	0.202796820883967	0.206205052009246	0.18289277526417	0.224206906822275	0.214060558735234	0.214639348523914	0.166343516040695	0.161133722753465	0.0752881642807087	0.138935706881393	0.167593207608583	0.156907353238527	0.165202545119496	0.157387608580543	0.249018842633914	0.234920102405575	0.189657457713546	0.182493462288684	0.208083519806201	0.192736981896826	0.197698133325907	0.144565678224141	0.19216685236415	0.112171093607382	0.126509884111617	0.193119787126299	0.224003334207492	0.130053721738189	0.319939914084066	0.239635764643495	0.240302280523681	0.280291454547794	0.21893470559006	0.218663407355587	0.238514677026105	0.0910116819778223	0.265873498849872	0.265873498849872	0.348717948717949	0.190121480783238	0.17229284710307	0.194725645016303	0.13288668635964	0.157104298585966	0.159773441235768	0.130078428399262
hsa-mir-299	0.280999588050595	0.289055783073385	0.247440876241087	0.286304228645299	0.310402481601535	0.280283676815079	0.322857768139275	0.295382986876346	0.293065921945185	0.252390972536484	0.310008623033499	0.334818350602987	0.228853840724812	0.313609523362012	0.300271079964389	0.12348594975487	0.234082939954609	0.340893469062022	0.2999921195092	0.259035925172505	0.271199645703356	0.166523717633588	0.169358072531293	0.166963359996034	0.178797008074441	0.331099203795301	0.255911140471824	0.242877095203182	0.275671493983964	0.366340372675352	0.197793278887577	0.344552257691902	0.372960108442519	0.332961142876805	0.370089085628626	0.293314474152073	0.293898878212054	0.268466079407075	0.129784714889665	0.31556581037358	0.31556581037358	0.46741115777322	0.396164337634893	0.244023376477297	0.22522189126278	0.243356032426705	0.230375779548825	0.253456001380909	0.190450010761057
hsa-mir-29a	0.578949306802852	0.551052960827733	0.539558334533521	0.621324027583761	0.583288055781334	0.548415199486105	0.558976821317263	0.573940922752683	0.573051558063164	0.539084191230877	0.532121205726663	0.430497373730339	0.563704121355282	0.477673112065269	0.514940011599737	0.541485266455373	0.589852903457138	0.555475454319054	0.549067606055971	0.586974153188399	0.551321512244667	0.553830694761041	0.500073239714288	0.476860856042139	0.470301075251365	0.543499565368665	0.59019471069079	0.576593894454519	0.652100118480591	0.56821384466032	0.445792689576614	0.411701093335464	0.470493807650048	0.383099676140642	0.519756386714744	0.507974028365245	0.499592809919753	0.548261791586529	0.288321112177064	0.467439934000007	0.467439934000007	0.164741943107575	0.417694530569571	0.503555824510207	0.562488371951686	0.536245223640655	0.354899785609597	0.565808606747767	0.604279612135705
hsa-mir-29b-1	0.519307969128202	0.507051958213614	0.482106115031856	0.614148576744176	0.561704811646423	0.524879983884583	0.518445355626557	0.503989262070814	0.50330644228024	0.51946143310745	0.52102218293822	0.505500653646172	0.537200793341647	0.492029417602515	0.529427921574829	0.433807676867513	0.541519987276902	0.528786064375604	0.50075332657423	0.58176257802622	0.546696645726557	0.502717437273406	0.477654692059204	0.449870125103895	0.444555935828315	0.50787663434307	0.618420526519503	0.609043138984701	0.649974858930487	0.54959358947362	0.445850830177882	0.360565983304177	0.422796971084993	0.361689512066491	0.51632841142835	0.523528128245963	0.510142127390502	0.607844124961672	0.293657447303961	0.41861057961475	0.41861057961475	0.187464126640649	0.356505881003688	0.46269353301253	0.569756695431195	0.540638468145707	0.313042296049714	0.612686162831487	0.599023226430285
hsa-mir-29b-2	0.476176708569021	0.464773994989272	0.459328181310818	0.577911654226889	0.520699330667067	0.487562756231428	0.472940070913265	0.462698796336061	0.460490767803455	0.50041016656505	0.499511844116817	0.490382718539855	0.497206355799827	0.482154903350947	0.523691374312024	0.404696869730575	0.526315846469729	0.456058215568774	0.432117872430873	0.540555185167324	0.515371302714648	0.489255439836535	0.462858845297617	0.432324229122711	0.425668407726542	0.48721929369148	0.576145513529886	0.562385187893686	0.602360417548413	0.528135471417927	0.425567191361544	0.327000848195156	0.401792723470358	0.347591170672699	0.472154349131488	0.489264388447772	0.474793036171598	0.548180183168383	0.308648159736851	0.396221553844685	0.396221553844685	0.167137482240671	0.341986040565397	0.430158680699752	0.509425036896155	0.503594450504898	0.308908252979985	0.565287694828662	0.559819356671478
hsa-mir-29c	0.589418191233219	0.595268668271477	0.597196370199179	0.604415584598966	0.588909763303204	0.573656969405378	0.548482941511676	0.545047230103087	0.541788803881657	0.570647079871742	0.601182815761685	0.635097016904054	0.614596574546751	0.554088305940408	0.545980656350285	0.484133130179867	0.496296494069871	0.559282141615338	0.60574286055407	0.589404385991216	0.573328696458886	0.465590290843339	0.533870762972785	0.49263368121069	0.472976606360473	0.593742523690811	0.572040909141373	0.57341046822483	0.633387357621782	0.553503732897039	0.408381201417028	0.443868242449671	0.513941848833099	0.411254348285489	0.419545284767772	0.488059950391717	0.455388393099414	0.512194267069079	0.353303705959306	0.543613337735829	0.543613337735829	0.186149477111999	0.495061158797839	0.540769756408019	0.572744791306156	0.595171464851284	0.392945043739677	0.579762908346381	0.558675787932103
hsa-mir-300	0.179910949284254	0.18473187050733	0.139899990059011	0.196584706608352	0.198960706015185	0.218588159432678	0.212484598221991	0.228850143646989	0.225147614041524	0.173349836078823	0.179691653631874	0.243916581388587	0.23476085701128	0.116441587223089	0.180835130941878	0.0753868790644251	0.194838909674592	0.231972301148139	0.303438016167111	0.22287672593215	0.200067659739027	0.108717570701892	0.0989319694107084	0.100493590613288	0.109737061266781	0.197589748111439	0.148190368120132	0.166159988296038	0.211206933428035	0.262007763820675	0.17088097153208	0.249777058211128	0.272811283927951	0.259046319849138	0.200406223600084	0.269410852873334	0.268484857705472	0.281355525722971	0.121003121186383	0.224018172958887	0.224018172958887	0.370754062384018	0.157824838836396	0.267749363125427	0.182163285032598	0.130223295007804	0.114041736534995	0.183128816363613	0.122419184774849
hsa-mir-302a	0.545597890068168	0.549558425702838	0.520404820687164	0.517617333990018	0.498743186446678	0.541126298382291	0.470520833985856	0.51631453209976	0.512280875528857	0.497237525824109	0.488942532851609	0.496357133604314	0.539573822915947	0.459903186073497	0.526743765447587	0.490433431536158	0.559206336128611	0.503375055072519	0.621829403931908	0.425212078737406	0.365108191492902	0.443053052117077	0.489458854462877	0.49348064660976	0.493129645798438	0.54689384115519	0.484561116463125	0.495874056263978	0.481712659231748	0.477562713826797	0.539124336765366	0.513408909236696	0.541255543221842	0.594742922998127	0.408686794954365	0.43885857822519	0.475818113243538	0.477922964124933	0.29356649551724	0.583390128477797	0.583390128477797	0.192034635019688	0.421492321046356	0.583426525358405	0.483625604981206	0.50625183412512	0.356970869989049	0.543574424067919	0.387526564454716
hsa-mir-302b	0.591208540932144	0.59903410462843	0.570374628511327	0.572396503143853	0.545591279085554	0.613626241195034	0.559399326327736	0.593370234634771	0.587473871987926	0.572573496964076	0.56839115581023	0.50902796109837	0.611849817715452	0.519462218673472	0.581409149506139	0.595588353209622	0.629574973717266	0.594930897555588	0.774660078586766	0.47985250067699	0.420272692747897	0.482835449200508	0.569130345149613	0.574833241708493	0.581369471072743	0.634299005078505	0.530450657347556	0.546920167978476	0.545174610258616	0.650217550675919	0.583906123806775	0.634775969646166	0.601281564550788	0.561909885814132	0.449507316129815	0.434593538482504	0.48039949401508	0.527426683756263	0.382880207912035	0.711822346627338	0.711822346627338	0.177964227563085	0.505902839653056	0.64668099355641	0.549861588144188	0.542715173782851	0.48943474617274	0.586934541644766	0.40868509154188
hsa-mir-302c	0.595308603646151	0.603624541299184	0.573959469528849	0.561707633572934	0.529444486542849	0.601367564727514	0.520133853221055	0.582135293365677	0.597908271937995	0.56079504944052	0.578624440739837	0.504687205371734	0.590450885559934	0.505773263897619	0.571922188375204	0.536247101210813	0.607463237590306	0.554724477232964	0.717591996835746	0.43837349120758	0.388541166017191	0.446460649470097	0.538769197128697	0.544031271480527	0.548584164545892	0.587279068014854	0.489304275574316	0.501352412579503	0.498601478041342	0.5726392938927	0.542031825341292	0.591614143803823	0.570575976539958	0.58784738841097	0.416497184313861	0.418946680297906	0.465708782165857	0.480982932909503	0.393221877543037	0.677261205963044	0.677261205963044	0.195146992327947	0.514129379147135	0.606037949842151	0.524204750396041	0.497222167472136	0.442605715433411	0.568634635013415	0.370027234388792
hsa-mir-30a	0.605598922436207	0.614591684548556	0.585972285230232	0.572140798438107	0.612971240079442	0.592840718001929	0.585242454757359	0.50615887369081	0.504886948360984	0.499186852414396	0.572277689068277	0.475249101866752	0.590150021255723	0.47183386014989	0.519858175614371	0.557857360055614	0.643597350375799	0.534136279228303	0.659130250896478	0.622991423833506	0.583748628750739	0.449420135486505	0.540745924848928	0.544681199415289	0.521955179132054	0.616306093267081	0.593684886060163	0.598087611458162	0.625043261568082	0.521809603186211	0.432608499295787	0.445696315684463	0.608821773513824	0.366259797673551	0.575770531550309	0.57992716970261	0.585720264262614	0.593734824011759	0.419826089585499	0.604769694660877	0.604769694660877	0.235768512676794	0.477332427831899	0.492271514865292	0.611708690570635	0.536723985353054	0.436379278302869	0.636278521092645	0.553144033436021
hsa-mir-30b	0.484575225730284	0.491534756261633	0.445089413319271	0.518975661196939	0.469255086056449	0.459403654522956	0.478552724840065	0.488707055079232	0.48553108680841	0.457366921096504	0.445684627172839	0.397412059689222	0.501940233209749	0.369406517394669	0.433934504450559	0.360571977340112	0.449761947064126	0.458690940451302	0.487256566194593	0.547396121878559	0.529737036494906	0.420774386597557	0.392422558466954	0.38652373124626	0.387415363920503	0.485559771878607	0.43544032153564	0.447238045682652	0.501453923552479	0.432861178035548	0.352680531494963	0.448905533764165	0.442312243490493	0.450574384985713	0.433382847530168	0.528213687411165	0.541526599788941	0.532100092737759	0.286863230474189	0.467923325217443	0.467923325217443	0.267160518075387	0.411815596429851	0.491987535020387	0.463694678131025	0.343893229296395	0.25083834700502	0.418658904972953	0.361037180911026
hsa-mir-30c-1	0.623219340655206	0.586835608647485	0.580394236399661	0.619526236599613	0.586988151498121	0.630116959085345	0.596437932353886	0.637181723252187	0.632040905149203	0.593531929721948	0.56472902437693	0.55264986107059	0.664490094704798	0.569501669665571	0.589700067960791	0.592108953649102	0.583437285523152	0.55441240367306	0.641209840465822	0.562158580119386	0.510685542107552	0.537643322330799	0.556811799140115	0.560732556290157	0.57887833325157	0.529584979140737	0.545822831490955	0.540127282118187	0.589307075509367	0.616479310136179	0.512150085221314	0.494502576169673	0.538912133366696	0.51908566896806	0.569117194185413	0.486623798158294	0.474718231262844	0.58757714043851	0.39710353888343	0.593751665110887	0.593751665110887	0.231395276308163	0.449820723522431	0.56706921374211	0.584960900500759	0.540262595416158	0.342298148552109	0.55310660930214	0.449945737455463
hsa-mir-30c-2	0.639175926843189	0.604129551828669	0.597790423584779	0.63826997664348	0.605770321800948	0.64949171964047	0.616072770475853	0.657557650817087	0.652123849839835	0.615188371708751	0.586106428313182	0.545099688707936	0.657389175459654	0.560983082172298	0.581832429658373	0.591087835258835	0.581547116856389	0.552906666959547	0.662775344394911	0.560650860568603	0.509382697356221	0.532075641069368	0.579202643738554	0.583500341448768	0.602736500551798	0.557139242006652	0.545073765853431	0.537534241571303	0.585948318420442	0.610154453280453	0.511420313049157	0.487477324979979	0.533786748546963	0.509258685367197	0.560608218579144	0.484750485229908	0.473053787929115	0.58422903896774	0.394807989885132	0.590893687472482	0.590893687472482	0.224651542550523	0.442082780652692	0.560913014652453	0.607676391010756	0.539414686484393	0.342542067799069	0.552212423848842	0.448899241348893
hsa-mir-30d	0.53431531026863	0.521140287388611	0.520220212919429	0.546108720771665	0.509929318492306	0.580284366281114	0.542760203653782	0.507647491610018	0.503262987965045	0.536966861489282	0.543091959950586	0.558340098370448	0.59870240748159	0.429734305614514	0.501876931124565	0.528630661689743	0.539218376543673	0.4438386533094	0.586633915958278	0.528922819653152	0.493220558290276	0.536092272575531	0.509878614435674	0.514578105255571	0.491721381359058	0.544198586210973	0.458317328029653	0.466609920337872	0.505195573269308	0.594275937830087	0.382304922371846	0.520361579924521	0.51747045710231	0.485310046318261	0.424513199687593	0.471496998608614	0.476578288935842	0.526062250570417	0.494755324458139	0.553843845672911	0.553843845672911	0.232658830300033	0.463854002746828	0.559134341578417	0.514423852251334	0.464963936603184	0.368626198159789	0.490322982075092	0.411778592001721
hsa-mir-30e	0.4882590547085	0.473365421596447	0.465969771978575	0.443917170568286	0.449921342397331	0.505293248158099	0.464168628716152	0.498500593106375	0.494124877629162	0.45399242960538	0.424714972147528	0.346179571592061	0.450197773227251	0.376045783128664	0.456070517756875	0.498924947420443	0.523357356400533	0.453630549746584	0.505423977040312	0.381853641991616	0.335302418409461	0.262557197415985	0.426273947030674	0.404360222567005	0.418106870060443	0.504559933013353	0.414826403218394	0.4044519620804	0.429844318205368	0.43785358254482	0.46895316845176	0.321088892054562	0.458416454290248	0.282713520030116	0.415850403455525	0.384381106307519	0.37697936781223	0.386334030313109	0.343767844767638	0.563386026742582	0.563386026742582	0.347702243458362	0.317438158368063	0.355856768977644	0.373610435309158	0.462829111886432	0.23706560746093	0.435239775371775	0.331237235746403
hsa-mir-32	0.432793691182005	0.408226323576102	0.372273146318577	0.421158721335429	0.435961045713506	0.456303985767783	0.409826816827809	0.415290824975784	0.414308121927594	0.402598843644517	0.379416821249231	0.43497665914158	0.473641737875733	0.419605851637351	0.410223178544159	0.513997430008099	0.382191296183112	0.616272937089106	0.498901906063247	0.403475624159367	0.389541840422621	0.350908366937359	0.447606952836171	0.45182437493314	0.483341149866812	0.434275785778268	0.415384603768757	0.403335052377138	0.419172684856209	0.504576911094202	0.493392470733695	0.366671065742827	0.557044501062382	0.447617142944142	0.538079231117011	0.384247271318301	0.353905443141615	0.468224740966681	0.33809516703024	0.484892646552024	0.484892646552024	0.425030743223909	0.413082163023877	0.360925724995999	0.484818072133928	0.444727986623178	0.267847203075596	0.409952884871919	0.325524018718824
hsa-mir-320a	0.474009287870652	0.453489562818122	0.420019617462931	0.469565152750707	0.507341569860316	0.471782883602384	0.485783545827961	0.479162549051159	0.475411044129715	0.470184553646775	0.479345205149948	0.480117213271052	0.471242963088865	0.531864515556985	0.598636682933936	0.419444417267196	0.483289631157144	0.630942033148782	0.523774985204665	0.458349376657585	0.403837108038659	0.474338113131486	0.463231766281785	0.469399463534318	0.478319468593037	0.494710223481027	0.374397185225621	0.402995992109123	0.565977692170753	0.572215671099497	0.36957468762467	0.532268912047464	0.526036665903475	0.458752331022153	0.486552255336391	0.410194515826584	0.459276779171632	0.488943350313089	0.274696474217664	0.513452235494441	0.513452235494441	0.233240734868735	0.493933877643805	0.545644429492945	0.417544538979625	0.46056997980823	0.413047597888014	0.460304535120227	0.405468787564435
hsa-mir-323a	0.225327604815274	0.23219012774129	0.235127848070315	0.212651167148365	0.197775750000664	0.270360319453233	0.229380964023046	0.21723291993927	0.214752973158396	0.226656610074294	0.22128343541004	0.24601450471783	0.222489902893311	0.165708231584767	0.174547969770141	0.288072123955096	0.180176894476108	0.222075305150897	0.35466304237357	0.125836858153799	0.118189498793693	0.148893840688053	0.268243914934536	0.268939384974378	0.288572929414547	0.251120097857319	0.264003199285073	0.245112880704233	0.207797501728454	0.339030306024956	0.321399054285438	0.2259393005425	0.340094263085127	0.233749650539995	0.121535875924923	0.128884546475366	0.135362028565174	0.156108572929379	0.196219371141831	0.30281604557585	0.30281604557585	0.0323076152108133	0.122044297905814	0.215969664117376	0.212027837250031	0.260837290381656	0.342121878750163	0.230343035083212	0.167433902288733
hsa-mir-325	0.0541308017091523	0.0578215381893218	0.0123669927347764	0.109206853991793	0.0652345559059015	0.0726899337237189	0.074639022866314	0.0823892303949329	0.0798925870496319	0.0175531509783923	0.0330182492662032	0.0152975306160243	0.0262707023257979	0.129616484274869	0.119859653931262	0.0030441400304414	0.0773869590390428	0.0871506538976418	0.0871156926825063	0.0959895350611806	0.111239710140184	0.025391582242197	0.0141176843709841	0.0145882738500169	0.013165053136244	0.0902796363012524	0.0252384561153255	0.0289774866509293	0.0716420993482612	0.0225021212792866	0.113045881702598	0.128676470588235	0.0989187475368838	0.257674156619169	0.128649721889269	0.141252567134399	0.141252567134399	0.162259218202354	0.0415542283640478	0.113828689370485	0.113828689370485	0.333333333333333	0.00366588112071223	0.0337954571568848	0.0726770960683188	0.0139818629215656	0.00367647058823529	0.0531150113406324	0.0235840300192373
hsa-mir-330	0.417406807357582	0.392900295378731	0.353852025797674	0.43566844175775	0.433983613374288	0.452485752644988	0.40499075784467	0.413378935115826	0.410071539329055	0.393364532871826	0.387029019467613	0.325792885307414	0.428664568767366	0.382872667919646	0.423246824537042	0.524462667382056	0.440660837349194	0.538598956819925	0.487476463893043	0.401501851051476	0.361977717961902	0.383931297300547	0.451816794535709	0.459099980208072	0.482955365968682	0.453797046064863	0.326291425624455	0.334546110046852	0.393333013695138	0.470490865522146	0.353489192670374	0.458628389428602	0.477641360017531	0.446544313984453	0.4468291398501	0.364305375850463	0.382055925687497	0.46265159141383	0.383880171402339	0.566604082731571	0.566604082731571	0.426666522987714	0.424160781101857	0.425970283019514	0.405099586924037	0.367860698184993	0.346106363806123	0.396297347048684	0.255429152959527
hsa-mir-331	0.352658131827667	0.314956666937618	0.321825353806305	0.324416107395456	0.319044023769402	0.343422969322043	0.265844028101846	0.334030180302238	0.333333552281178	0.36231867550653	0.298423907513726	0.359504867428895	0.402475090458256	0.350180616666785	0.341808526453982	0.415259560678233	0.357443169182116	0.35533833488252	0.363796358270913	0.233134359349792	0.21262062611892	0.302652664919425	0.335708234818817	0.334495571371906	0.346798662412136	0.361564270299648	0.33833159775721	0.338159454157923	0.298129628311947	0.449275855909577	0.328506286272524	0.356864223754137	0.419482087136739	0.45884249638512	0.36471374454071	0.186369330833322	0.18839277484056	0.280830535024659	0.16118418422519	0.414253196407234	0.414253196407234	0.111865336859369	0.297651143954209	0.390874710169288	0.289769634875121	0.369409701755947	0.228937715367599	0.313494038911037	0.212636762324381
hsa-mir-335	0.531742911312235	0.512737803417177	0.516868099350752	0.538600909902018	0.547866701657111	0.540156557652142	0.506699479606705	0.483173942482734	0.479717360184803	0.507704911684561	0.529212852064881	0.599129478635786	0.572539413056027	0.618769767774712	0.637891984632159	0.557520930142022	0.572115978026219	0.628308541233802	0.625822500390564	0.510448538379458	0.481128116700961	0.434928741225592	0.595568321941991	0.593866238045858	0.617832087730878	0.55985943222138	0.537722439798682	0.538131082727036	0.552930406543936	0.680619188792186	0.5682440978387	0.4703260555443	0.592195864220276	0.471837604696623	0.551679603200219	0.456488299791293	0.444530785823243	0.535807900106268	0.427946255844491	0.661116572545374	0.661116572545374	0.28421986194888	0.546272152043156	0.516959379117425	0.41874718310184	0.554343411641578	0.402784951709984	0.591048711266506	0.450414556364855
hsa-mir-339	0.434569276356912	0.441557199206435	0.407401056841337	0.457819929172506	0.483386780899192	0.455215199729073	0.458859383614571	0.475154344871756	0.469252058942242	0.442929314920705	0.431714038493179	0.382339226361179	0.409147843070023	0.353151726359899	0.439543889307029	0.362788071845533	0.525347777284716	0.438654072956081	0.543098253301904	0.352205977700841	0.287740339270981	0.347259730742724	0.43775745648058	0.426603413903851	0.446091043523672	0.481260693076059	0.422575190677868	0.414812923902687	0.460775772356997	0.469235893744346	0.465554253217963	0.500000852342321	0.423141401902418	0.3973042618537	0.408476875482202	0.335096883903561	0.381887351924382	0.383118163897326	0.222416870852558	0.525642059761043	0.525642059761043	0.195536926311047	0.362102026700269	0.479726802865483	0.470613492527182	0.420234852205077	0.424000836116204	0.455867882737906	0.323550911587017
hsa-mir-33a	0.244948894545139	0.247084398257617	0.247614620951148	0.273550449685601	0.280843222300584	0.245295715629476	0.339150491382328	0.258456875347553	0.257734125245099	0.298108292513071	0.280093244697102	0.218965311027877	0.284376235498681	0.351956915327007	0.328519129594214	0.27766424861825	0.155014880072061	0.330908417796236	0.218743900775476	0.264572115787852	0.256422653914994	0.191094882495198	0.239367605044503	0.245130809735111	0.234956756775015	0.260837837219638	0.226904015130407	0.231365041425483	0.232706313459098	0.398954042307622	0.251810951169169	0.193035425315477	0.234109919394101	0.114508612446258	0.371182108137088	0.224774325562139	0.183592206284664	0.263690004544095	0.252293978334979	0.27708206111973	0.27708206111973	0.427166610681895	0.335026508962705	0.183205334744234	0.203942729321033	0.214288605733065	0.200189974763187	0.184984997272253	0.207608272533032
hsa-mir-33b	0.200134165222763	0.206605347209655	0.209608350212658	0.214413534497731	0.217453691630577	0.250707777450548	0.231020165796376	0.221108163169471	0.217719168750992	0.249075471992791	0.254261061743383	0.212730354886054	0.188867735600067	0.285298623572034	0.274705087228259	0.29254815439883	0.170897269224084	0.287742176496682	0.258751066404692	0.20266551576319	0.209917721043806	0.100006771590029	0.306314617568862	0.311212781209294	0.300865548513291	0.269956050649242	0.207189495627199	0.193876229844812	0.212520836520293	0.36509321151325	0.288080242304361	0.0965341596507238	0.185328323224233	0.0873847666946383	0.291835859465649	0.204247642931933	0.169520960553573	0.181851021521517	0.314473242838764	0.350536732715132	0.350536732715132	0.484462335127367	0.217315595796574	0.0974917537325073	0.152439311833464	0.211950131204903	0.212138143465261	0.193827703327786	0.188443087061596
hsa-mir-340	0.320173661412381	0.318879681312655	0.274609614775028	0.294354102869033	0.296526562526787	0.292608082792389	0.307534302462593	0.3406655732551	0.339823330319853	0.300238882372625	0.26323788183519	0.268156386253467	0.315467237758112	0.348048390458978	0.33620534664113	0.30778069294411	0.36774599518524	0.422889338072461	0.48642867701963	0.334174504529699	0.326708698477979	0.332894437107293	0.369826029078474	0.376189928396059	0.406792234218977	0.362297191764479	0.254296244933601	0.272504496368012	0.330831940426927	0.397585645352177	0.4211158419268	0.541141725608675	0.428209021229089	0.354445102152164	0.406655311650685	0.317832876250924	0.321095259188421	0.377788530131724	0.242295691167866	0.505386161327117	0.505386161327117	0.298953832648166	0.368229095526704	0.339806497107758	0.310833099146498	0.290819216682066	0.233115982812895	0.336096762959037	0.206384372592815
hsa-mir-342	0.494913494079951	0.499310031098015	0.470379772692902	0.508600279094228	0.44243138151682	0.448281193832032	0.468309554672754	0.463668689899398	0.460929969566757	0.4303708987958	0.400838773867421	0.373344918013555	0.495786775205548	0.451868604048025	0.477780132432387	0.414709941460466	0.455182819188418	0.51453208619515	0.413807696255681	0.371551752395453	0.339885444020792	0.465967948947595	0.48224067117061	0.439650649622001	0.416394441326725	0.446249542267376	0.492297706359423	0.489699257676578	0.490271447580104	0.461265413097373	0.496143370671502	0.443094872557862	0.5118681375133	0.520237233098386	0.402116748033672	0.370785770701071	0.399576774964183	0.47089866600617	0.267172967240637	0.460106843673241	0.460106843673241	0.157260473366998	0.303189849377978	0.401155586375739	0.440590936045665	0.490243471656548	0.311938647533691	0.470560712842997	0.482171947948703
hsa-mir-34a	0.629959619519371	0.620857919972243	0.608431101073172	0.644837163198079	0.626065082167769	0.630844163563931	0.611883680745704	0.575201250499736	0.572817902279502	0.588235339327796	0.628516466588228	0.637356740446603	0.633571930474936	0.551834651917131	0.583182484274951	0.55570887193588	0.615554882152171	0.586833721799464	0.644166853399436	0.624863472791147	0.586358990418414	0.547034499672312	0.632376833532902	0.604882525872565	0.587448198033504	0.632992743294766	0.733834248010488	0.706712391354297	0.697435693174854	0.624545490739324	0.463951035546591	0.470423343584644	0.569509441119537	0.386989697734065	0.514620206264153	0.560331025391175	0.569585047115967	0.607872946664956	0.352314638909754	0.533214505026228	0.533214505026228	0.156961813970821	0.467554911703182	0.546547290648609	0.610147272817659	0.745992674626648	0.368999118756136	0.759163392427816	0.646952348225604
hsa-mir-34b	0.660959421523182	0.630351262353543	0.625779833782114	0.648591853510627	0.625744313278621	0.643761631967199	0.620629215479073	0.646900558838378	0.64229207479027	0.622187694114451	0.617993404265049	0.708066622443452	0.669700496457543	0.630973474364406	0.674290077534855	0.583472262774288	0.610228218503357	0.629117866262083	0.679065664516788	0.626735462750048	0.582720560727072	0.481734320906074	0.574612438538409	0.567504122175712	0.549346846859172	0.585098397162996	0.651109036662618	0.64896324534404	0.702443574314934	0.666224139776758	0.464203191251826	0.543395787077461	0.638544003734572	0.482326415174804	0.555528867656152	0.525146691629662	0.529877414156356	0.656406597814662	0.356388890542507	0.587717488291176	0.587717488291176	0.265813066606805	0.490957384074307	0.6056985561595	0.57840299527898	0.660725561004339	0.401198022240656	0.655713697341503	0.57042322155594
hsa-mir-34c	0.664260743373972	0.634162435924968	0.629895769258301	0.693062329658225	0.646470756944903	0.664081113940932	0.628618020477627	0.668865825988859	0.665111226029212	0.646421424435707	0.653520628091669	0.686870575751484	0.672820406101403	0.620180224980651	0.660450616525913	0.588166872533191	0.636230286378545	0.636092974945454	0.692067328979481	0.671024722017796	0.631935382494052	0.519163133464482	0.605180316920398	0.598433285872973	0.592720134888727	0.62434402472404	0.643845411767963	0.643695328097355	0.669113869583441	0.626780536127869	0.469145136647615	0.494253416829007	0.576877327048832	0.45650040184736	0.519498143350601	0.557812421870923	0.536264689375498	0.679772268073058	0.36798443003517	0.594078123636161	0.594078123636161	0.236262527177815	0.509465058877441	0.601695735418918	0.61391060745964	0.645613993691424	0.391860495289124	0.656014131003799	0.549048477037961
hsa-mir-362	0.275743005332405	0.276792149825294	0.277459657181326	0.280838494032946	0.328527412952558	0.261333391136608	0.404933645250404	0.366174680544725	0.364247260300124	0.283762067097691	0.344861689161563	0.240836646079909	0.303720965688652	0.367628863473274	0.403857810464102	0.412705001468512	0.285476113500856	0.436017493280812	0.30892130337326	0.322939151561669	0.286462195114918	0.366511247203458	0.3759564628956	0.380727795707272	0.39386096200778	0.340946616326693	0.268420043201254	0.289880822582042	0.331290368181231	0.334317816167823	0.199657466108175	0.318583333795612	0.316643217031663	0.202711653169514	0.303262719183302	0.256403992145282	0.310298033439617	0.271460083701847	0.250218752168757	0.314284318089471	0.314284318089471	0.147387550409847	0.434964437557688	0.303208066851929	0.272114962047361	0.332810057490605	0.276258747563676	0.347682648721995	0.244767516422905
hsa-mir-365a	0.491369204099051	0.502801363667242	0.466756807130882	0.474501690773712	0.508671099691398	0.503058825463215	0.527673737138379	0.509877595859307	0.504539246960429	0.495536775143716	0.484233086448093	0.424793683856134	0.439081791240007	0.392357692407429	0.428742406343251	0.409295687938349	0.483650048534228	0.483066127842796	0.565844507340384	0.428669842962197	0.38984348646415	0.373807959301907	0.445571727578384	0.451923918260041	0.465313471682736	0.499112867332502	0.360461498756706	0.367345148249416	0.437629132481585	0.46644054786598	0.361838711452292	0.510274150180278	0.36469339663778	0.488099705444923	0.444365338917243	0.349060854189964	0.369424032547948	0.423825907698258	0.505952254871901	0.642982885447686	0.642982885447686	0.348366712861493	0.413378178998133	0.497365455325443	0.536188487666747	0.400746035607392	0.425272926067144	0.454338742750359	0.334010911170793
hsa-mir-365b	0.500531524121414	0.512970709273675	0.475484370475861	0.485776696007867	0.482346684534906	0.517376862423807	0.54282300710825	0.525684886811319	0.519667461277831	0.510193327696372	0.49831995920076	0.429562337949594	0.455014709510868	0.406789047128741	0.444687785837977	0.426984279322868	0.454447584341782	0.498585001228352	0.59153994938777	0.421152208019105	0.381061392344378	0.386398783230319	0.458948435528679	0.466025100913493	0.48150806811818	0.519168162061697	0.356029123191662	0.36564809641359	0.440155001544419	0.478436990260991	0.385375962175672	0.542094007333035	0.382353515880935	0.517903703985375	0.403408201702331	0.34144994005287	0.362738717427126	0.431757371124645	0.536802435755186	0.685127574562611	0.685127574562611	0.364559876760309	0.441285215908126	0.50991765412495	0.512692596184012	0.405002191061952	0.368197910228981	0.432961580546296	0.308211740082426
hsa-mir-367	0.503833631887593	0.510997405683905	0.479093460572412	0.481686999743464	0.505485150346381	0.56575050974061	0.51569007465665	0.512011811989327	0.507210217122586	0.482342870503025	0.497278723703996	0.454320167487497	0.499450246592572	0.457692234329983	0.535114838715244	0.5140390096447	0.532235705408412	0.554850412129589	0.640991287892321	0.420019625902092	0.352396093369588	0.369486789650209	0.517594880267107	0.522853723350879	0.547813387884929	0.535503887824296	0.462785929458673	0.468745996517248	0.485738288978834	0.578322342543039	0.49969689332683	0.50945300895918	0.509856190808863	0.379733846992525	0.425668203473021	0.435829234559333	0.475481476058444	0.439616624804201	0.367113312014293	0.671053547973563	0.671053547973563	0.313293332149146	0.430911646901461	0.524608157493992	0.444623590299145	0.515211153453005	0.374857233226257	0.525729929694602	0.364034021069609
hsa-mir-372	0.471037388703619	0.468558578807772	0.437814777154879	0.46013560242176	0.480678573751399	0.452822001845901	0.42796752394917	0.462393148396497	0.461624472945927	0.43451723841802	0.461923343116362	0.417541679866694	0.509622604800306	0.463066181548848	0.466749842392023	0.538566478297342	0.529672113048604	0.463842934940748	0.597761016963455	0.438452332840393	0.417424917696928	0.550625848187856	0.442544986176031	0.445636584041685	0.44266110141795	0.524049840191327	0.422010884480281	0.441329947207016	0.4712485013666	0.472253693806887	0.349098637064006	0.561051451170962	0.499529034376869	0.467994418576203	0.476466043659831	0.345027005179117	0.364626632464372	0.503302098927494	0.314191428668871	0.580671065836333	0.580671065836333	0.188216147651743	0.436193805610571	0.572072580385913	0.457585538438678	0.463025882937587	0.36018340712395	0.504314269174121	0.331966191173279
hsa-mir-373	0.512346925547582	0.490098369995539	0.461438893878436	0.494677186381754	0.505742917722797	0.50371283399546	0.444566206322126	0.467513681701585	0.464239330574182	0.444349758944496	0.45398379973852	0.435023240119064	0.566693363521629	0.474426349336107	0.477346650336131	0.621431143796285	0.605900791628731	0.55291941933681	0.645464687368148	0.459739415423099	0.450429535465312	0.544296021888853	0.567445913611731	0.561143748435491	0.542671406340082	0.580792793912289	0.505458730914573	0.503848086306355	0.52093164044604	0.57469667718733	0.458192626628185	0.563539698183823	0.524804932626059	0.455054423023403	0.531389041637992	0.411139280724661	0.437192575764437	0.50018664224168	0.313858411457992	0.677709572170337	0.677709572170337	0.162160814453161	0.448969048820118	0.608158044547231	0.492741002472999	0.519173602277244	0.388126740270457	0.533968394948369	0.388608209717372
hsa-mir-375	0.668738136835513	0.649689505071458	0.654165208396266	0.617466673817291	0.631949552140413	0.63752753270043	0.554618629395928	0.569386011048197	0.566915579776675	0.609486142202632	0.611973076055454	0.690913573086535	0.618539425587503	0.536057614032245	0.585436179583816	0.60891578484633	0.61329661322704	0.631667405244912	0.731721095179467	0.553921340040618	0.488453512764141	0.503143678556628	0.614315914257893	0.621418630618794	0.607522668773771	0.59569287326074	0.601897828269005	0.619607229463064	0.638328305468136	0.608817541333224	0.507112132905328	0.546532259155314	0.642694052445795	0.488506430498819	0.507831678303505	0.47244445358466	0.480882188832132	0.569502895450372	0.326906455138588	0.632660793575252	0.632660793575252	0.155547224311211	0.603915478903161	0.676886087378017	0.588353805123518	0.652616073080866	0.562844509519797	0.667628425109022	0.497724279812174
hsa-mir-376c	0.338741280946195	0.338425709182226	0.341183569082943	0.308978232221661	0.363114624762925	0.330564178785835	0.326415259033108	0.316223367925234	0.316068669495259	0.343766713174556	0.370260668758849	0.487109157583263	0.347213365160462	0.438549607438863	0.475540932174174	0.344613045885979	0.36635153389629	0.433433280797563	0.452243207471099	0.341176044322552	0.302578536780055	0.331516459422019	0.372534190648374	0.378764551960744	0.394196655935068	0.437600844323292	0.319532788954347	0.340055331716429	0.38718420271801	0.500155192786136	0.421932176217549	0.371428174734526	0.469012675106081	0.261451110035571	0.43715653199511	0.318681188440601	0.331537420401817	0.334496878021991	0.194029053058576	0.504437718707539	0.504437718707539	0.29206156363938	0.483305842793173	0.362414359028295	0.252014020892933	0.403184806711016	0.259711796623601	0.398883139070678	0.282774533390645
hsa-mir-377	0.0657770545876481	0.0693550290735406	0.0228434011665639	0.0756348377670203	0.0785903282031519	0.0878362491682286	0.0890804650726225	0.0969487469964272	0.0939190986527888	0.0304367821527184	0.045579937813628	0.0482010006886738	0.0551772298022709	0.0437715618454318	0.0457884604784389	0.00624192854068016	0.0936114525437626	0.119258523669683	0.119637710216178	0.106022056678469	0.11989598273939	0.0454270554263064	0.0302930228238579	0.0313376098177841	0.0349534878736822	0.0834370325199379	0.0333490973357594	0.0383829233487042	0.114637089857484	0.0498279106465425	0.0213056921640671	0.170790378006873	0.121767894324565	0.179460515891254	0.124123173448575	0.152247116783499	0.152247116783499	0.124479556842231	0.0817817866100714	0.147040770175099	0.147040770175099	0.4	0.0146572104018913	0.089885542075695	0.0942058358272084	0.0314506633135372	0.0520911910150029	0.0677303424103689	0.0485661734843863
hsa-mir-378a	0.559908761371188	0.542288859216734	0.541735314400894	0.557173127041163	0.551490363645601	0.570252545133459	0.557173301603231	0.543325583857469	0.538665968732044	0.580024366934306	0.568363569200852	0.584762958182935	0.584638172789917	0.51945712685305	0.544305828774519	0.531441637573372	0.549892885799763	0.540259411987872	0.533155138659607	0.581764380855467	0.538052413517418	0.446347491803105	0.553049413970727	0.556873852530252	0.560029546864487	0.590902489751512	0.621816462646136	0.621422404046345	0.527222373115033	0.579960852009772	0.33177137478398	0.488982530273561	0.510980488532379	0.495064358557856	0.426580990704095	0.447621554242264	0.472461638114579	0.509448311458897	0.360069103501475	0.53877496626357	0.53877496626357	0.201332290700543	0.461464989917724	0.574070336870028	0.561569674874252	0.559500415088491	0.40339177372732	0.56086685075458	0.451010449798001
hsa-mir-379	0.18856780933017	0.190224544220703	0.193295797291956	0.183721001193928	0.221570616553727	0.204664603023252	0.213314067471881	0.182529376130894	0.185816525066482	0.195390273361697	0.275641693494512	0.250896217954391	0.199400244945356	0.32153249819277	0.307238063265841	0.306638699067173	0.221294238368598	0.313744839876229	0.335681051194358	0.165632883417518	0.16260472196112	0.201859117970603	0.300517280608554	0.305385471804991	0.315695598966832	0.299467571517376	0.181712854639058	0.189889340788025	0.213293498485233	0.311268917302335	0.205263074564549	0.252264820785024	0.292642665653051	0.208698590337053	0.210387699328029	0.139800816460269	0.164261561764547	0.176665590417161	0.275645585088178	0.393256711373764	0.393256711373764	0.241220366924475	0.31099754448301	0.194686868246106	0.165196280178216	0.233594225689873	0.308546395200869	0.246605004718363	0.156031996655224
hsa-mir-381	0.33341330379757	0.342567417272633	0.304316051152415	0.33521462939584	0.361285893327416	0.384687015876598	0.374267084976799	0.334288195825544	0.333149172014485	0.312099344367401	0.384079957622685	0.385784278797113	0.38108913365223	0.444414605105399	0.426369137873216	0.377281578801236	0.350017468995341	0.47588556638889	0.475949466081684	0.343685424320817	0.360531029479289	0.261760305789868	0.396015764341119	0.399420451111359	0.416935400214134	0.39918232811999	0.288689604664441	0.287507244239516	0.342587970338235	0.408164714861169	0.314934393152357	0.384987857404053	0.449080121543557	0.372416835752644	0.386822865536399	0.351249729353906	0.338189833516781	0.35822459255995	0.563096041421153	0.547524153958463	0.547524153958463	0.560632996643132	0.383906614620257	0.294102310736606	0.346371680052693	0.33051327976729	0.31116539854305	0.366586035195547	0.259135658256273
hsa-mir-382	0.178686647949878	0.185426331076614	0.142886648536932	0.198969473775071	0.203885799855322	0.214581650184746	0.197805844700546	0.211401661534492	0.2079241921324	0.156321181836343	0.166199767810279	0.199061528377599	0.130185001193832	0.110134476093684	0.115895294918597	0.0952075787450878	0.178453055323169	0.151893063373188	0.182717028448831	0.156619026279161	0.166846034414465	0.111744885771275	0.0827038155815916	0.0774365556435914	0.0801006764013231	0.185586012340739	0.200418638732671	0.183817624170356	0.179993393617051	0.179908911854125	0.0984532545657721	0.208166788629486	0.320301054923744	0.257759681618451	0.221938410906073	0.189664114905378	0.193372628410715	0.165971331675259	0.0616635552392871	0.23747614066668	0.23747614066668	0.305350924982827	0.0756172426659669	0.124012190205768	0.1787915912252	0.147192788752836	0.106589397063848	0.164316275251716	0.138512260231254
hsa-mir-423	0.408107722602749	0.412098312756487	0.373157631294562	0.341691524404672	0.357241958192401	0.379683135629062	0.38614203179014	0.351695429657957	0.35017817619164	0.305691056039789	0.381790337800661	0.382827870747639	0.402616599957034	0.381344738646847	0.367072525654341	0.36447906694766	0.461522608928261	0.394361413055974	0.56656359055102	0.374404059438683	0.375435493734302	0.341718558801295	0.396314907936113	0.40078911542711	0.354159121324049	0.417304696655796	0.369788549173043	0.399157270245673	0.411055485095813	0.370256184671646	0.270996166859389	0.612457146535128	0.427338555454674	0.447858094723579	0.402439204242794	0.386191987971471	0.407194847140001	0.448311774500552	0.36391512957964	0.524890219456339	0.524890219456339	0.21715127421601	0.443158788726424	0.420651074356148	0.476884937251898	0.331319676792734	0.310213723195484	0.420505622031311	0.344072867579557
hsa-mir-424	0.417495063799257	0.425694708269795	0.386994278265018	0.424654138026545	0.412232497718327	0.449953043686501	0.440016604490462	0.418491453727266	0.414363144349303	0.406633395158589	0.376617825498038	0.430469967212376	0.2979895229709	0.354476522542435	0.346972269732005	0.367191019277176	0.331579516685122	0.303408788910749	0.414344825235173	0.396178497626665	0.372084708396784	0.233972441804316	0.292721563929058	0.291386332214311	0.296012767245129	0.415145053137772	0.358680724978977	0.353908523375926	0.42848033725033	0.363464127706519	0.261339452348804	0.290332222996195	0.427442296484222	0.421331894277304	0.376782665991418	0.34383995628213	0.333405504475064	0.431064906492891	0.269994818370452	0.526627204519255	0.526627204519255	0.280477509780777	0.268353407104967	0.322072511023291	0.393378277978992	0.389654720585449	0.267708472762835	0.42375808616969	0.288934173147744
hsa-mir-429	0.615582981772164	0.622790626721719	0.595070805559275	0.564135045617016	0.558819861910094	0.591455605163665	0.557611090519564	0.599170810105524	0.594687393903414	0.608659233734117	0.559426872464516	0.569895902535621	0.606967175632859	0.516598930669559	0.575629590941001	0.50360846475396	0.520637853264917	0.525648991215579	0.675600549193062	0.492595897477773	0.419231670027385	0.459611227890139	0.541610153251358	0.546484837363089	0.550178666748611	0.547839349473156	0.527542580388303	0.552626115840834	0.60368195055137	0.548373784505011	0.444052998763168	0.520961079397656	0.473628783454288	0.459736063787081	0.477143485912072	0.402610957626595	0.438517223150554	0.513682992346669	0.32347439800511	0.660443872064725	0.660443872064725	0.192705439683601	0.432436859457121	0.785646438306719	0.596836381251112	0.56242738898864	0.323797687931871	0.609316672273378	0.441984505862952
hsa-mir-432	0.261367555203003	0.263681266245113	0.227159527114678	0.289828918542765	0.297633643562457	0.263581255915208	0.31559930596487	0.278964752669291	0.279308768050319	0.235816155703948	0.31795776084007	0.261715154203743	0.208242462842324	0.334083704142039	0.321724867835307	0.213188888199295	0.297479072664636	0.34989512440925	0.31265596857257	0.289106581520528	0.303914836486742	0.218245776246651	0.191078644887989	0.190126515830167	0.18780225946621	0.321093374920106	0.217752772008556	0.238815789459242	0.251577706353624	0.319815702131495	0.123504968811266	0.362806479896822	0.428709654682064	0.310539606392723	0.310845800786092	0.300527851164725	0.314279337368829	0.327089046741945	0.261279428464203	0.342588389497508	0.342588389497508	0.439572366252405	0.385013148794785	0.24441548415675	0.246798949084412	0.249167600303572	0.204918330862715	0.299341112325842	0.154154071271509
hsa-mir-451a	0.557208150863978	0.554060330371279	0.54960862131883	0.533931380136914	0.499179585609484	0.54583753094488	0.491536362144926	0.520482231269265	0.518644015215308	0.562709117401845	0.493035733117761	0.515857327724969	0.598170999239748	0.521864000843633	0.511567050967037	0.622943953478364	0.516871582340762	0.547387980749475	0.667635565283625	0.430199397883812	0.410069400524005	0.469938435856387	0.606544451240035	0.59492671209536	0.618163725039373	0.519851569254708	0.514254106572819	0.504783738971845	0.58520700184013	0.560106491714447	0.543080301225898	0.529929719407268	0.529986709915259	0.514654502506793	0.485934206609998	0.393819693427723	0.392611428872386	0.519969540009126	0.429949248191445	0.675565560112761	0.675565560112761	0.145163181562098	0.419972396397847	0.510968606937884	0.564679788286696	0.554218996852666	0.497733578088984	0.527798255016248	0.454865123465079
hsa-mir-452	0.429172385541153	0.405093582257438	0.369230796394652	0.402007712702152	0.454256305792758	0.444263033865989	0.433710770928292	0.378937723464886	0.377664429557628	0.356543975328698	0.39411670955058	0.453572630354616	0.539849603952849	0.352868771546808	0.391890543452664	0.442346168117695	0.446824649523491	0.5778252610314	0.532890855987543	0.399880570778206	0.374083842678567	0.363221568735491	0.491943244960658	0.499515738731323	0.525252996193499	0.445488151747678	0.384408660622877	0.409714801209634	0.444246618092852	0.517331222863951	0.349800120991829	0.485431842276053	0.487805769702689	0.457249482175176	0.451022028793856	0.433783207376563	0.48133266324652	0.391122188971142	0.337702325670333	0.52820524271504	0.52820524271504	0.28702294771251	0.331066763036451	0.507455473132746	0.397172900647568	0.467606866244124	0.317456626811017	0.467467342714743	0.344991554607314
hsa-mir-487b	0.236596439456032	0.231989400441931	0.234762429881627	0.20861176382558	0.240667850297625	0.212605263454314	0.247597739699005	0.243484594172599	0.24545107162594	0.288705642830806	0.273207083966544	0.313985152019627	0.270024230842378	0.388456271769481	0.36889628228198	0.315542265631127	0.247296464580809	0.373630925624806	0.339409666928086	0.232351033842166	0.221699730647121	0.169890582203256	0.344890357679635	0.350860454650005	0.380934767273198	0.33592689596653	0.199686827072718	0.192940619695197	0.234177253513351	0.334543888341793	0.42641665961106	0.25092653420132	0.316570283040912	0.225979920119641	0.357888535158731	0.187028496429974	0.152072426658588	0.259289466391838	0.293799132359401	0.378312156518561	0.378312156518561	0.482449894237228	0.397623336990444	0.194276308272453	0.229009463775177	0.267328533191806	0.176588153254993	0.268278423188662	0.182815878335439
hsa-mir-494	0.44660707537556	0.442850331076801	0.407924598439306	0.373111003028562	0.347700629822331	0.382292410975277	0.395498501043503	0.400488259537108	0.401156906418878	0.391427955744757	0.357029996753067	0.371047006763807	0.372123883267227	0.406840564915904	0.398262557117501	0.432095353311416	0.379010663961343	0.430955100331123	0.483073266505933	0.358801514201194	0.330613996622388	0.270401738822569	0.489717960997447	0.481830855307213	0.454157291980454	0.420300569848413	0.368633480551183	0.368034848297087	0.47488786250999	0.404478162042739	0.410229151462768	0.397761918979388	0.377817731440705	0.498895275899712	0.414668733999904	0.332198340021296	0.32375541764033	0.443354938407411	0.416750260669546	0.567623103090141	0.567623103090141	0.306234334298055	0.318211670977766	0.338477885851255	0.438682019255224	0.382435179170863	0.285840135110618	0.417656119072281	0.395627702068716
hsa-mir-495	0.330400948127141	0.327651384791579	0.332414801749343	0.290050716333927	0.310676651239176	0.286531654395718	0.304010175215293	0.313411226366964	0.313326048623054	0.339772270801147	0.336145599353995	0.383557385819215	0.326845632915619	0.423687280534767	0.407183572251145	0.34860817705111	0.317012717928025	0.444068667929448	0.419786472911975	0.251016951486346	0.237509959613888	0.24407157749838	0.368890399548649	0.368756750999424	0.390606714322119	0.444051131189364	0.358018109380692	0.352984331666192	0.324191034134476	0.486218532083492	0.417335772990374	0.386539831544225	0.407131902397801	0.330154008160954	0.370485460855365	0.223521900352516	0.227371753256888	0.266099459974331	0.160094367016716	0.460949615650657	0.460949615650657	0.207880432793564	0.507607834798315	0.326230063500227	0.288954036239083	0.385185457690894	0.361513567924834	0.32812552547068	0.25343843635653
hsa-mir-497	0.533701482798384	0.506909001856738	0.501294966769019	0.463700069311855	0.48219579039725	0.519374641898077	0.493338300295012	0.554042107957589	0.551314484492672	0.497051763604386	0.521273279779724	0.538947502378503	0.514748028945629	0.6044214705177	0.587296117751061	0.590483288467695	0.534301365254281	0.610004576067279	0.672686761908654	0.516435858005124	0.497715763665301	0.401446053819083	0.68502666239396	0.696947891912344	0.696115939309283	0.601000389236586	0.436324537356258	0.447605300319464	0.531103925703593	0.510574229926174	0.529347971905206	0.586135623069783	0.594979878748972	0.411733114833277	0.51779156770637	0.496528406553246	0.47418890773269	0.569840098604553	0.442510384853617	0.666421285093333	0.666421285093333	0.35314642382443	0.578248039809678	0.426994730529124	0.510161418561997	0.522951014450041	0.339860444439354	0.57144835993291	0.396758662520635
hsa-mir-499a	0.522972644930478	0.53131902803744	0.482995912145336	0.513829798210625	0.491313387847612	0.523118185251903	0.488547328766365	0.494792682536325	0.491362886428794	0.471117064108966	0.521306114560107	0.547081610696389	0.599662610766991	0.430656985177328	0.4567768210255	0.422974112258125	0.505226293053957	0.476084300876566	0.590205265440478	0.548761514725425	0.527266112175999	0.389140809080222	0.481798817511646	0.453233324015712	0.4344129358976	0.596481742051717	0.469379243694221	0.479499464984981	0.571827227646184	0.485400645161466	0.426106093204236	0.569038175505579	0.609646720888616	0.501541861835851	0.482936506767703	0.53998066743085	0.515572403029864	0.620982357111992	0.404064320910184	0.574771246017707	0.574771246017707	0.325884182138161	0.541050930589358	0.462968337920952	0.465882000900104	0.434722025756924	0.356736601264868	0.501915918171097	0.450094277051486
hsa-mir-500a	0.248487570844468	0.254312186283405	0.212660698730278	0.210119428640197	0.205964328727843	0.218680450084498	0.252351108490566	0.225563115635158	0.227487885498986	0.173330815772568	0.211631348228958	0.18867041296792	0.204850341018729	0.196159166100971	0.187876325491896	0.17639744092632	0.232968465548261	0.243373142404311	0.315653165807399	0.19988218379027	0.211051152217922	0.212143197056973	0.181951055318308	0.183166295587764	0.171107777794103	0.227209149217286	0.147718239955802	0.159923603211348	0.210931505577279	0.198062352812268	0.0932951508184171	0.362204053975407	0.261929001340607	0.449652860488276	0.197522015056053	0.207819550567652	0.228178999259273	0.248136700390674	0.364038482284239	0.343769149967813	0.343769149967813	0.305160807778609	0.182756129087644	0.227758607170823	0.27247674761863	0.14235414305747	0.209908384930186	0.21225977778182	0.149958244741488
hsa-mir-501	0.116230818692417	0.119288143239175	0.122046945130925	0.138378288358251	0.218808643744406	0.134572564291602	0.179388196086075	0.130748699284362	0.128451619152868	0.134548202503486	0.193856434463194	0.139119773540462	0.173332571553505	0.189314746396171	0.248800290646207	0.236526751631313	0.198700323757325	0.221939707126686	0.113406145723308	0.179548630321948	0.153082521262988	0.254077592981577	0.16068364864172	0.159233487540598	0.168210862679556	0.275181978986129	0.133702923662161	0.138134379229022	0.137793017252965	0.142081001000563	0.103590546542243	0.0747260511841442	0.157902593739195	0.0613368328013895	0.24615503223512	0.0994889408219321	0.144934959273437	0.0803839767470217	0.0903209129370746	0.122987172462064	0.122987172462064	0.228081217800779	0.177085399792915	0.18509126369373	0.129039043289504	0.174455330900803	0.0741436791562434	0.156024767030702	0.135730792761128
hsa-mir-507	0.154071992588441	0.159949004846151	0.116260337014453	0.158118419714936	0.168307345988438	0.191248552346882	0.170667067177225	0.193146922570362	0.188682310290318	0.129108586409031	0.142972854704548	0.0581252073411682	0.115386748288494	0.0794122971771567	0.151592861549378	0.166296972987089	0.209473495972239	0.20349303179939	0.189125039021742	0.164078165992345	0.143782887929002	0.121597899050453	0.159578001818054	0.15803970940918	0.167224624576782	0.215705495502892	0.122894190740085	0.12577775181997	0.148452326250103	0.0884344839780723	0.0958210075199434	0.202901258884028	0.170389507150789	0.192847958272221	0.161255966379667	0.174058403554166	0.22073269277463	0.139615790382706	0.0995359550970623	0.236004795891128	0.236004795891128	0.415469613259669	0.0519220054599237	0.141931053576137	0.168542761313296	0.123393588745197	0.0635565014823812	0.157876664956152	0.0807209165800245
hsa-mir-512-1	0.236320465595055	0.240369161297055	0.197771049026812	0.244178746728952	0.241856877683204	0.259038322387805	0.238075238086326	0.268436379011735	0.269120285435782	0.21590217474637	0.25278324703636	0.263496062334729	0.21068243819596	0.247629897269366	0.24358067401005	0.193193241032901	0.250298469828737	0.23715088659303	0.329218471629853	0.221832211857138	0.211750652090227	0.213446237253378	0.207142096528762	0.209237546180882	0.208864570495599	0.248977916569195	0.179842123548975	0.198613133811967	0.242907983341121	0.207453400494844	0.119250348504595	0.366766812435569	0.295762039995533	0.394539705526586	0.214817612378796	0.213591155438826	0.234486379096016	0.303539199602487	0.237824678831421	0.370718660702225	0.370718660702225	0.36435427574171	0.212450181937797	0.254247211215155	0.233507861861067	0.179099530256265	0.187269022200274	0.24174648202475	0.131698982621126
hsa-mir-512-2	0.253895038828428	0.2588153556187	0.217373914177258	0.255594095498438	0.253900126532952	0.295856057077429	0.251066238363557	0.282303876783319	0.282559800731024	0.231615927046292	0.266401047855829	0.260141838131076	0.231480530498019	0.250240343706654	0.251853018409554	0.306736193029799	0.295321573036325	0.29428515643187	0.429086115309072	0.22780753793118	0.215275788504483	0.22056860465372	0.321322294899147	0.326704577163137	0.33893067535757	0.315186675872669	0.224706959681071	0.238988470451621	0.277768616274227	0.279384950737706	0.214279058672137	0.36101703614273	0.312947669874256	0.378484198770213	0.218421895252742	0.231521128979619	0.255354675686351	0.299783598975971	0.270740097539591	0.49805275026395	0.49805275026395	0.31516899443436	0.208768084326773	0.259776018874495	0.254428546007214	0.23898998438706	0.288717603554069	0.295346668691106	0.162716776379532
hsa-mir-515-1	0.312510275389957	0.306657637077623	0.268976477657333	0.266059668128352	0.271084648410958	0.305850843100427	0.267967708760591	0.333035902594866	0.332368518035788	0.293141651764224	0.278685185623622	0.301274348417772	0.335402088503888	0.317563860175778	0.305024936343926	0.291291654251577	0.353403646125067	0.363903620971049	0.427288409456703	0.28500590805896	0.28378567916596	0.249677313972241	0.321556636136212	0.324485262115792	0.313903263933727	0.362930858127004	0.243741589544266	0.258391472941383	0.287078521381478	0.321445498950396	0.334746397106146	0.622143692007302	0.377806638309723	0.38471683445298	0.380427084373383	0.29705154147906	0.302884398874955	0.348959797504009	0.156894638327657	0.474144247630602	0.474144247630602	0.351745555009052	0.366075934443559	0.313929265491536	0.304156205543326	0.270115042001391	0.154415191935114	0.297764626121032	0.186516378936404
hsa-mir-515-2	0.312510275389957	0.306657637077623	0.268976477657333	0.266059668128352	0.271084648410958	0.305850843100427	0.267967708760591	0.333035902594866	0.332368518035788	0.293141651764224	0.278685185623622	0.301274348417772	0.335402088503888	0.317563860175778	0.305024936343926	0.291291654251577	0.353403646125067	0.363903620971049	0.427288409456703	0.28500590805896	0.28378567916596	0.249677313972241	0.321556636136212	0.324485262115792	0.313903263933727	0.362930858127004	0.243741589544266	0.258391472941383	0.287078521381478	0.321445498950396	0.334746397106146	0.622143692007302	0.377806638309723	0.38471683445298	0.380427084373383	0.29705154147906	0.302884398874955	0.348959797504009	0.156894638327657	0.474144247630602	0.474144247630602	0.351745555009052	0.366075934443559	0.313929265491536	0.304156205543326	0.270115042001391	0.154415191935114	0.297764626121032	0.186516378936404
hsa-mir-520a	0.377723725381235	0.381367289067569	0.340986630631355	0.371583318084988	0.352589006310879	0.370170180878135	0.371812911938083	0.398832100823079	0.396440552897758	0.403331530675554	0.325774816501062	0.380512016736216	0.360935518544628	0.383710563326086	0.365532217814025	0.315474888188691	0.302004237797367	0.425268867086428	0.458915209162524	0.382773721957239	0.380126596710842	0.275519818412218	0.356133933968158	0.363994082352843	0.395253094036742	0.44172853685258	0.29044633617299	0.311308312842899	0.354079172858129	0.396428981698718	0.368209671912408	0.491693689417356	0.41624222590966	0.356723841671712	0.443256246900734	0.333177723441896	0.308231918973036	0.419121973117373	0.259683313409982	0.600653164464169	0.600653164464169	0.40180679926706	0.467969082380234	0.381346306258413	0.359413990763663	0.33101894656553	0.215408073109242	0.334755405473199	0.247915687072855
hsa-mir-520b	0.435790558242637	0.444316546023067	0.409089273295794	0.449828046757854	0.425986145440904	0.487044209571559	0.431610773164696	0.466776735923053	0.462548846508543	0.457028291832014	0.439393244649263	0.44142039169468	0.438238270982493	0.424299279944252	0.41136715062343	0.38293633125493	0.409717017496188	0.396959248070806	0.539522059138638	0.384223549933198	0.394348183969765	0.330795691084853	0.382772827057415	0.384839674912045	0.399740800713565	0.512493983400964	0.370313995823765	0.379478644884469	0.392925247625289	0.43410171808444	0.32026445315659	0.476791973306506	0.429542468524754	0.401724407784149	0.417284064154043	0.334076494260761	0.325688589123702	0.398492760074153	0.393328793163376	0.679055280416295	0.679055280416295	0.425993074878041	0.430445477490696	0.423962480253482	0.366581911883224	0.376271575480261	0.261342632390618	0.404401427326694	0.275755529233153
hsa-mir-520c	0.390821096440289	0.362473066953434	0.322633885666884	0.398244413500285	0.364395647390288	0.408576128775515	0.355042397533777	0.395272250979015	0.392976915211642	0.409842895454041	0.319402980141381	0.415476390855354	0.395285882953325	0.324766478381431	0.312992653092828	0.329481895898839	0.351635845627762	0.409312349705286	0.418266755837266	0.387713077805057	0.393515970578883	0.285571567632839	0.351261803162382	0.355076951057209	0.38412819228311	0.437302202096273	0.298216542762945	0.318060636257209	0.350314774386796	0.407445619895272	0.334229563467246	0.427768075248523	0.423372542843875	0.442536021046011	0.44458771510934	0.346599025279932	0.317470036630235	0.437283799624551	0.259140759559142	0.560054216639682	0.560054216639682	0.366094927957473	0.358623275224688	0.389580252145028	0.341629165813133	0.341213075193896	0.138394560212694	0.344885615072253	0.224231966105761
hsa-mir-520d	0.426681002941748	0.429870081096649	0.393118768549772	0.374794243877927	0.395368087608142	0.386772808096368	0.359903611528654	0.401277314001418	0.399004001841037	0.404958765948076	0.356638653166443	0.423358918943651	0.374463729510417	0.376329476815267	0.361373515010999	0.316092281264185	0.382473885134401	0.392468317194349	0.477470150344702	0.375472623991461	0.380501298383131	0.335874992469462	0.36780238804238	0.373843571314737	0.386752184568633	0.435786378311886	0.298835737726396	0.318573304606923	0.367664583051758	0.376192038358594	0.307363269116155	0.456799407029871	0.469217696983658	0.477112304373433	0.387588187055318	0.303710909281676	0.296723766351812	0.407519039957183	0.343390983283469	0.588299317070578	0.588299317070578	0.330251932828937	0.438287613412847	0.430664623562304	0.36161027671066	0.310578653331214	0.289997109971925	0.348512284800734	0.295965055034193
hsa-mir-520e	0.298719476948747	0.30769346418929	0.266947443756883	0.315714424130399	0.290940131511722	0.34044685867822	0.29675702196141	0.319702597111815	0.3188826740802	0.311231020387103	0.309081421628532	0.330027366603491	0.271053699141615	0.277018549117816	0.26701626916849	0.258137653561802	0.258347748522735	0.276734655023532	0.392215758132354	0.301970798152901	0.314727828407563	0.214827096793232	0.27799307600892	0.282171653166537	0.289369307561514	0.364100315348531	0.221185722449574	0.233185686426955	0.288823303830944	0.246945989635825	0.17332926063109	0.330938479585957	0.348506783690465	0.338367726710851	0.279143483104372	0.254175221121979	0.247457801262638	0.32030807223917	0.389726342929236	0.530172382837591	0.530172382837591	0.474415570915597	0.315308448822756	0.273173034948957	0.283739728544173	0.230505592306463	0.199524674482964	0.279586242199888	0.178991074554873
hsa-mir-520f	0.096719969830339	0.103314513227862	0.0578599677733166	0.112500128016893	0.121587615728166	0.129881102343598	0.135688171007101	0.144942071072926	0.140549887101019	0.082123825226643	0.0996173199652432	0.114938913284225	0.0424920608165397	0.060844626375308	0.0644224892775633	0	0.0844399416293268	0.103105980109788	0.161997330677583	0.157893900261463	0.169913189935759	0.0385709802617993	0.0535987926705163	0.0553854190928668	0.0615393545476298	0.148890839918057	0.0700839840108727	0.0789787012188327	0.120108722194619	0.0516587513021159	0.0263681592039801	0.136029411764706	0.122152960105753	0.169955699671173	0.153686212804657	0.168187256660509	0.168187256660509	0.128184970354697	0.0580182745942173	0.215170278637771	0.215170278637771	0.40117994100295	0.101950527407992	0.112903458722745	0.127550706127574	0.0626361672461327	0.0183109651627641	0.0961620148180081	0.0653658566785164
hsa-mir-520g	0.096719969830339	0.103314513227862	0.0578599677733166	0.112500128016893	0.121587615728166	0.129881102343598	0.135688171007101	0.144942071072926	0.140549887101019	0.082123825226643	0.0996173199652432	0.114938913284225	0.0424920608165397	0.060844626375308	0.0644224892775633	0	0.0844399416293268	0.103105980109788	0.161997330677583	0.157893900261463	0.169913189935759	0.0385709802617993	0.0535987926705163	0.0553854190928668	0.0615393545476298	0.148890839918057	0.0700839840108727	0.0789787012188327	0.120108722194619	0.0516587513021159	0.0263681592039801	0.136029411764706	0.122152960105753	0.169955699671173	0.153686212804657	0.168187256660509	0.168187256660509	0.128184970354697	0.0580182745942173	0.215170278637771	0.215170278637771	0.40117994100295	0.101950527407992	0.112903458722745	0.127550706127574	0.0626361672461327	0.0183109651627641	0.0961620148180081	0.0653658566785164
hsa-mir-520h	0.437985791330564	0.445152688071597	0.410644339277534	0.445962398467839	0.445666799705735	0.504226670908935	0.458797821427174	0.491049815171422	0.487995872666911	0.464550391325938	0.472952282335957	0.460497234213681	0.454695206815585	0.442426127608688	0.432129956572757	0.395978867401831	0.391809440474907	0.422330215206074	0.561230233367456	0.374276484125117	0.379389813546811	0.304850238970928	0.398874030134989	0.401341859567417	0.39724552934514	0.487438627136185	0.384049088297262	0.383238885864973	0.402980330639782	0.40977165688854	0.423602965996456	0.482634590263802	0.380068824121557	0.328920180527376	0.492251390599301	0.366852427154922	0.33519602738287	0.417354233971329	0.302900125032254	0.589866986300889	0.589866986300889	0.45505138391263	0.426495252048357	0.383660772577258	0.399310203519755	0.404866674188724	0.208196033521457	0.410428689913162	0.289401782142031
hsa-mir-523	0.0444444444444444	0.0476190476190476	0	0.0512820512820513	0.0540540540540541	0.0606060606060606	0.0630252100840336	0.0697435897435898	0.0674937965260546	0	0.0175953079178886	0.00584453535943892	0.0229885057471264	0.0150375939849624	0.0136054421768707	0	0.0738813735691987	0.08	0.0848267622461171	0.0902613104367054	0.107429661280705	0.0222801289404974	0.00874416902954358	0.00905646078059871	0.0101432360742706	0.0714285714285714	0.0178741496598639	0.0206240188383046	0.0616808859781665	0.00807102502017756	0	0.142857142857143	0.105022831050228	0.146938775510204	0.120543293718166	0.140248668105921	0.140248668105921	0.1020127619328	0.0437619490291688	0.117647058823529	0.117647058823529	0.5	0	0.0188087774294671	0.0633680555555556	0.00385208012326656	0	0.0475490174123307	0.0170028484647424
hsa-mir-525	0.051828590472832	0.0554445386453551	0.00893291073837841	0.0725339135265154	0.0627398726776387	0.0701210341691256	0.072199208703069	0.0798846081954182	0.0773882141893114	0.0128038387250091	0.0290490533501505	0.0226465386952737	0.030797251195089	0.0486784059995589	0.0467911674292252	0	0.0767567054693311	0.0848795504560955	0.0954665370348274	0.0969010160351379	0.111364336617077	0.0251519158071394	0.01473753758452	0.0152457285357103	0.0170048510590615	0.095861223947802	0.0250514220910892	0.0288327688218196	0.0710501754664062	0.0186874956233548	0.0397957187425994	0.140562248995984	0.10532520813447	0.186614237259309	0.114516129032258	0.141523474665767	0.141523474665767	0.122609936355612	0.049151264521718	0.125617412177445	0.125617412177445	0.4	0.00620417371686407	0.0466316342983891	0.0742123375964822	0.0123643204067101	0.0072289156626506	0.0591744567012834	0.0233274278977297
hsa-mir-526a-1	0.328699726904652	0.327896713492801	0.286245225939675	0.300029555956918	0.297087139207685	0.309898434257018	0.295398821772889	0.358930345399355	0.357501359581321	0.324858876184693	0.3018927602179	0.325029180677558	0.349261840946386	0.377948158656636	0.357285812101917	0.287281129686773	0.354856276311874	0.398571972339845	0.447474889492242	0.298926906572582	0.3006584400078	0.326424761632983	0.316078309647528	0.321620235540507	0.333301582846801	0.362339545834742	0.229790762503484	0.250431712262293	0.299143912821903	0.367899012854514	0.295992762033823	0.602518912993941	0.395668705719652	0.474583424445915	0.383598469275375	0.277688021430016	0.294944451360493	0.37498242917282	0.261824046758809	0.534384077538023	0.534384077538023	0.355597974553934	0.396784699169346	0.359829726790395	0.310184134409986	0.240975932032666	0.238692282067769	0.297432924695738	0.188881821620012
hsa-mir-526a-2	0.328699726904652	0.327896713492801	0.286245225939675	0.300029555956918	0.297087139207685	0.309898434257018	0.295398821772889	0.358930345399355	0.357501359581321	0.324858876184693	0.3018927602179	0.325029180677558	0.349261840946386	0.377948158656636	0.357285812101917	0.287281129686773	0.354856276311874	0.398571972339845	0.447474889492242	0.298926906572582	0.3006584400078	0.326424761632983	0.316078309647528	0.321620235540507	0.333301582846801	0.362339545834742	0.229790762503484	0.250431712262293	0.299143912821903	0.367899012854514	0.295992762033823	0.602518912993941	0.395668705719652	0.474583424445915	0.383598469275375	0.277688021430016	0.294944451360493	0.37498242917282	0.261824046758809	0.534384077538023	0.534384077538023	0.355597974553934	0.396784699169346	0.359829726790395	0.310184134409986	0.240975932032666	0.238692282067769	0.297432924695738	0.188881821620012
hsa-mir-526b	0.208388707780323	0.211686640467759	0.168097874423789	0.211441993958669	0.208190444857164	0.22191646936766	0.202771171832884	0.229556341013508	0.231476620700751	0.173974995339356	0.214629049851346	0.171518125797962	0.19413067726782	0.207310368386092	0.196520142730889	0.188477641096831	0.239966746252849	0.232846187799106	0.310478391925896	0.19169880047035	0.202620254697421	0.210034483849466	0.178627286371946	0.179811723592869	0.176029115467228	0.230211978661875	0.133130281840143	0.145204618076574	0.195874450696961	0.18624074850898	0.0933540702249396	0.381105573714046	0.283092891135914	0.34783875698164	0.2097685510292	0.201317904644366	0.222777864076075	0.242256506287277	0.24947346742685	0.363780375267487	0.363780375267487	0.427225130890052	0.194974106112607	0.203926532758123	0.20295389468139	0.131432104964538	0.193217675967874	0.200545069996608	0.0992431086623176
hsa-mir-9-1	0.632510060482956	0.64087595786486	0.637711367353331	0.584060677778319	0.569529224411596	0.643811966465681	0.594825840787547	0.614642803821829	0.626389405582345	0.626551897521117	0.645930276779707	0.583457564503218	0.692086010347334	0.513068768087903	0.561370202226934	0.593588305269514	0.610013934993919	0.59373933367181	0.725412823803045	0.531414889941244	0.455800501595949	0.449384910251032	0.659462165961183	0.627040778480388	0.622833808646391	0.610725254377028	0.655607877286286	0.658655529581488	0.587004457263844	0.628315774577209	0.623361148672136	0.56262459041706	0.531070089698295	0.449894162146917	0.439254450887855	0.456583670338696	0.465334432596075	0.533458733838775	0.343334320034406	0.620823362680845	0.620823362680845	0.137704586775785	0.45744432972286	0.610337612345131	0.559475942474759	0.656867140220368	0.493706015962662	0.656477707756084	0.536966135159305
hsa-mir-9-2	0.614567098211254	0.622387450121816	0.619129783418771	0.571495006389207	0.553145393182738	0.608573250453211	0.581571868882984	0.601149868318164	0.613545349710693	0.613246693870087	0.605827731752287	0.542245521783718	0.654679667762949	0.5191286816782	0.540470219382794	0.577726474604726	0.567326176649025	0.605989492493723	0.685283013000852	0.498965898423151	0.439462280927104	0.454372659602227	0.646804244647934	0.612947659087975	0.635865889096546	0.569599659109667	0.628475793955337	0.628818813403652	0.558144347448866	0.612820914009241	0.608502926222783	0.534077536107366	0.482036728032966	0.45786308239589	0.44512549775787	0.417010431032411	0.426043475943253	0.493150395483456	0.350752145789004	0.634892730384128	0.634892730384128	0.143428712624588	0.39866888800784	0.593456522320389	0.541618594706101	0.646153796253034	0.504070007236112	0.626759880829584	0.513017894221348
hsa-mir-92a-1	0.629382741989452	0.60363558687764	0.594469271903483	0.582446088414718	0.592668648844094	0.601342642373038	0.584694025835837	0.575645859407917	0.573073476594995	0.52410168311291	0.543941916932999	0.543623805284317	0.655572919219325	0.499174448236033	0.513869887387323	0.55631016984489	0.629006040251481	0.523459451441792	0.653296938328449	0.517015785958977	0.493078892958194	0.522378665964729	0.57490362699701	0.484314212403167	0.478009562235057	0.597196257979803	0.67375670393679	0.669263232875535	0.665004783244431	0.642859583756224	0.47715331838018	0.508970200610425	0.562875966532029	0.435345471044598	0.497779094913927	0.489739172258259	0.497195265755478	0.599971423222594	0.311658239300514	0.588720596970161	0.588720596970161	0.170933217022469	0.386062915557557	0.541551731346387	0.598556390724724	0.631719709998351	0.367206579024222	0.66922088688642	0.579079638201684
hsa-mir-92a-2	0.611077436463298	0.579791933509569	0.56891457307357	0.52701928952836	0.543751655401602	0.587451019259168	0.544245458523654	0.54474994502516	0.541343425153944	0.472910690611909	0.519391002541466	0.564673606617534	0.678084072843596	0.472668783123789	0.491591007256892	0.563703311661127	0.622030059196746	0.49754266079433	0.681242671938211	0.497652914089519	0.476510383787536	0.536647757224209	0.564271921635263	0.487772850664718	0.46131501647191	0.588821381416386	0.614385949145798	0.621552028987573	0.669094045553047	0.643546480971471	0.445027823754347	0.606381414155083	0.615709772860982	0.465954327180569	0.460929704730288	0.481499034522853	0.509425587615544	0.578054578204095	0.323635676511431	0.615025822665477	0.615025822665477	0.161106987279686	0.385362847644531	0.590841933425473	0.532242478669924	0.613588778688379	0.37372495792444	0.642381102295919	0.533195945719539
hsa-mir-92b	0.480196021842753	0.486021817711998	0.454117872600506	0.46846863013106	0.461767248189417	0.521356399457782	0.499126429922606	0.493565484618646	0.489203088022635	0.451951285614939	0.472406336118602	0.367567852785597	0.519207354311475	0.414475153359913	0.451146337832646	0.555703305406275	0.568207249782135	0.496823655075606	0.661165796884376	0.37624835805653	0.341645347003734	0.372468844591003	0.5298726127927	0.497412640855985	0.500844469101904	0.556394149675542	0.462262698556824	0.467540004087236	0.461447345989214	0.538890524983948	0.586916934840441	0.605001894718289	0.517405478526315	0.390081195463066	0.38342306826043	0.387045876646805	0.397028922113835	0.458387552190645	0.358365004588514	0.683474187101349	0.683474187101349	0.228205698867124	0.420046657316024	0.428754036100483	0.441405577719798	0.433494798576345	0.443962792824808	0.490269676389164	0.345968538289439
hsa-mir-9-3	0.611130208011586	0.618798932413338	0.615541265710294	0.5629835709675	0.535711674275397	0.61253540460694	0.561020848744166	0.579130918169431	0.591912696932991	0.603187724735342	0.612139212733768	0.56584775216632	0.669201264500977	0.530663913737156	0.551334860611423	0.606528538825545	0.58084637381266	0.590256803398943	0.677013524134586	0.51487934587009	0.456734765181888	0.454777440683789	0.673051455801829	0.639680929707683	0.636052518971997	0.603636633635563	0.647176728879533	0.656698968338226	0.585136900766943	0.612603849422807	0.594718063626719	0.573882915851475	0.52211320968822	0.454721816326428	0.454005607161703	0.435129241388298	0.436570559306704	0.53817348549908	0.374220999687732	0.633428234257945	0.633428234257945	0.163589293100484	0.444459265394193	0.593986197162694	0.563103657365846	0.666114981410544	0.457735981195041	0.647547595385206	0.519806979939545
hsa-mir-95	0.475769203706386	0.481971083457009	0.486137750123676	0.404472203487671	0.399453097767632	0.455483589286155	0.402986139757325	0.43375994924153	0.432171842505272	0.475977277838048	0.427836108250957	0.45361466300809	0.521615847808637	0.508345649551643	0.490445917184411	0.593951389069361	0.36508615992077	0.529671594613323	0.618775551478961	0.323066984580004	0.303075341834002	0.335622242975175	0.521795118463461	0.531557521426459	0.539524083076687	0.421989873937292	0.375085263758804	0.386410711628966	0.383821501573321	0.4827923642877	0.550078163229341	0.472021203398504	0.520672539327172	0.4036824601058	0.420152600336384	0.293877291466612	0.291809150774065	0.394967886477796	0.435744195241981	0.61784589854497	0.61784589854497	0.246324200312358	0.504051256134596	0.446794359574035	0.449839606001797	0.464366415183382	0.416067907637258	0.434867849251905	0.271058927711747
hsa-mir-98	0.615429221869861	0.588884189363376	0.552861795335117	0.622731878947951	0.610948249945143	0.643877963751646	0.577975335400542	0.62091877254849	0.616547242003557	0.632183133417784	0.573570034457321	0.507896610270973	0.573665913799766	0.429374333362436	0.418806168700713	0.497023860561681	0.492116934354902	0.477245028832387	0.562988233040816	0.501161225120229	0.492360178955163	0.39285677033373	0.453019239697058	0.432261384967835	0.444454936536044	0.518810523480952	0.441040862202937	0.429113181758355	0.503880749346797	0.534709571582596	0.337221039826181	0.469488551479057	0.55544811778501	0.538105392361896	0.515509420930064	0.474429859649132	0.447629870564667	0.575639133933889	0.377650566881155	0.589753164732956	0.589753164732956	0.337280603986251	0.372772652236632	0.4376719309247	0.473064476925923	0.463539757274107	0.34036703761709	0.48542139979023	0.376276818578639
hsa-mir-99b	0.457603009165366	0.43479429129971	0.435359263051122	0.446107623803598	0.459203497565318	0.412725641750518	0.435513882303255	0.391001852914858	0.389507220830032	0.413833239293753	0.454379517196717	0.609063476265725	0.471699498921666	0.410898954372369	0.440831049517723	0.346090675872146	0.403222250411324	0.430387754729619	0.521217183285014	0.407283788970329	0.376674026696255	0.357251633767166	0.365586951547014	0.356561805962522	0.349047650956177	0.443945188801836	0.388154515338637	0.419611591700072	0.504755801744706	0.599586533775835	0.249930283720069	0.412329818462691	0.510875759986881	0.530491065669026	0.327888233020613	0.403682322155159	0.436883537356588	0.455215688201327	0.318090441451388	0.465430189424218	0.465430189424218	0.137503691419015	0.495728064300735	0.5710161108711	0.378242217108524	0.475384656546515	0.372777619546559	0.491680408976368	0.339307979399
hsa-mir-31	0.656512881992561	0.62266744576259	0.636409381246461	0.595103955715787	0.579655881292381	0.603792625272259	0.560090319025438	0.568759225753665	0.566727518548125	0.574973375270986	0.581519635403589	0.616999025291421	0.653881635563751	0.536252784469165	0.575581635995436	0.660901874203593	0.649109984699913	0.612810525502509	0.728344751610996	0.612498464951039	0.563538094614996	0.470699993882656	0.59027854761576	0.592021265565412	0.573861601282161	0.617145587741974	0.702114081761562	0.706272431732984	0.687656517104285	0.675255089743991	0.488086697998574	0.51996725562629	0.598259746783308	0.437921921968199	0.514411268899679	0.57019625763328	0.588364007368753	0.611076934507386	0.325586245003038	0.568220804080288	0.568220804080288	0.162791404308917	0.54512836129323	0.656752461666637	0.658114602627844	0.680601684779491	0.458436364952677	0.721753665718843	0.577258742564629
hsa-mir-184	0.425773272759437	0.427921085234095	0.432643609234716	0.297854136790222	0.292542561425507	0.366810378719054	0.306549795722285	0.328982620750924	0.328538863770812	0.331670302080786	0.350507176838746	0.347312743659637	0.442191397148246	0.293836057764982	0.287457433145598	0.482676877909161	0.400217613143143	0.309305176977143	0.478720572630605	0.254639643440072	0.249325760108633	0.290335880699103	0.445830276476493	0.402319644543791	0.358407749761734	0.37114269103898	0.350971753050518	0.359565500969743	0.351788453550805	0.375338394614773	0.347987223110289	0.458624513521778	0.381174488057057	0.460119831025455	0.234952046607896	0.246915150851763	0.269092246983074	0.311988294787851	0.375490580897376	0.462503527419912	0.462503527419912	0.0462908122952622	0.345645647452285	0.367305506872543	0.451994819057032	0.369025969588002	0.288569713615357	0.367784883063314	0.307067755792051
hsa-mir-370	0.445539391319099	0.44601440688144	0.444055406977235	0.423174335323955	0.400951781837983	0.42208145723628	0.416410558171152	0.45560742316078	0.452064433024815	0.468584194640917	0.435677869217738	0.469757055819813	0.440371550360564	0.414891140645105	0.451580024133652	0.411613801349381	0.450972026670864	0.364791937789514	0.607721405281046	0.366655444104996	0.333383642916143	0.481522283612758	0.401544794011029	0.402411355539264	0.381454117726528	0.437707676072572	0.41998090562814	0.420298236771143	0.474884596661127	0.600701737753617	0.392571252061123	0.458540594531596	0.560619783015225	0.439450991603834	0.324768743223282	0.282884469962267	0.306401124788967	0.395234473352145	0.325397539633184	0.483742225007192	0.483742225007192	0.105029706629943	0.450601769639303	0.524642496153136	0.369272098411905	0.389667355541722	0.405809511392309	0.42969529885279	0.303996133705505
hsa-mir-99a	0.625979520429364	0.612501582686713	0.617486919930115	0.618284959444044	0.583172232539262	0.603094421106415	0.560965421819525	0.547453131944167	0.544071697984478	0.572059822560095	0.547778141965244	0.665087264791547	0.602736841228202	0.49675702753845	0.555072794587327	0.527466796861582	0.516552240995287	0.57777566053053	0.662004520935247	0.438558100813135	0.356653569734565	0.466134506735895	0.559288547462227	0.552344727883115	0.568235742456888	0.487173700676393	0.579096694445827	0.597522108819013	0.586096549873481	0.574931628869564	0.481538164735862	0.450750758891558	0.554227302738016	0.561113669232948	0.374818428947425	0.371165620905127	0.409798180365392	0.42997676648621	0.364601857769236	0.545590093470653	0.545590093470653	0.070774900578606	0.418058215659833	0.672969155762428	0.61648568713589	0.608926694343474	0.476292039546036	0.56650125457822	0.493146142274704
hsa-mir-93	0.599117442418554	0.583923982287132	0.588830187193337	0.559606530639825	0.553600768163956	0.606587313320584	0.513514743980514	0.564191320180416	0.559309656861296	0.582584219055733	0.535691048853958	0.534553692508223	0.650071921365938	0.508088231498874	0.564677073070078	0.677725861035931	0.719975765617638	0.563815480192334	0.69367755915551	0.487501413642475	0.435063407795743	0.48422596210621	0.637598623192608	0.615992456117066	0.624034686483601	0.607300215363195	0.5591525122603	0.563706388067318	0.548804069344832	0.723367329130864	0.521616673195094	0.482566517366267	0.50262429346616	0.423280858519555	0.444473474568978	0.429215092346538	0.448686485629743	0.531881452248483	0.404315564095735	0.710195021620988	0.710195021620988	0.163884827131493	0.557502335530072	0.610655588919402	0.518762725460666	0.603679438433974	0.423566727823966	0.643265810311781	0.438389743916517
hsa-mir-433	0.269063748373981	0.267156871428717	0.267727647684425	0.225629933070851	0.217359102182543	0.203476608917243	0.301662309101463	0.258538432560771	0.259938605399296	0.278940748979771	0.234097232866942	0.238156430660233	0.302157738945762	0.213592149958061	0.261249571441847	0.166315549428037	0.200963226674791	0.21803684985743	0.223432026210374	0.240029386752773	0.194868176248793	0.193863599301033	0.216072044580339	0.220845827042696	0.23249989201018	0.237388134486188	0.215528089802229	0.227906453420378	0.245948457358353	0.261559732436135	0.270043835146247	0.245759478686434	0.251672123157677	0.316721913174696	0.244111249288439	0.131631465523911	0.130793660372036	0.262406933792716	0.222283405347378	0.180998798020654	0.180998798020654	0.040237146521265	0.262241046661962	0.260708984534654	0.217287237906813	0.172467023623405	0.222395052522571	0.191421117216423	0.228913002763441
hsa-mir-96	0.564094646260526	0.549710764072126	0.554700072696502	0.528207407469193	0.518225502015669	0.578900782576955	0.486761129557101	0.502032359251219	0.499491712066195	0.577130297662134	0.54162221101818	0.548508932642285	0.590326818828206	0.541815595871625	0.599547511302751	0.644932527481225	0.527223914882437	0.572295991727126	0.637335911251882	0.469431130931143	0.392779513369993	0.465509203229714	0.648406566134728	0.630668877710405	0.636025731441537	0.576970109239452	0.530580249045433	0.537869272011388	0.522748718708812	0.57211127747333	0.598460141504735	0.404134558479116	0.469761482207843	0.360592638023657	0.414847532610062	0.375757263819427	0.386682051628699	0.558334413379614	0.387420502962601	0.610473649336569	0.610473649336569	0.158463178195285	0.454377133726383	0.556709381045702	0.533195995696667	0.535507634932908	0.360892044886792	0.54482876976813	0.438289130494327
hsa-mir-128-1	0.384794096333578	0.386002981168264	0.389752376427094	0.353071196674596	0.295485374416475	0.369384096928065	0.332915699141838	0.358661600264529	0.357483142394326	0.421373229275428	0.330858385385243	0.333533226519394	0.485357633600801	0.441962870950154	0.478043595722637	0.412984554870703	0.479330400636124	0.435946341927552	0.48707820268212	0.257261520456334	0.21096551535492	0.313566668521781	0.524150105933839	0.498941479193205	0.531375456834743	0.390968307242673	0.38670083358656	0.392884336403997	0.318736711025468	0.392290790160776	0.896647940161653	0.363375943904634	0.365486493304509	0.340400038189661	0.334632513334361	0.240995622778775	0.24323071424024	0.373130655561851	0.29621906502658	0.484241769046511	0.484241769046511	0.0876585180993912	0.339839040879678	0.337208686960655	0.339986966807187	0.33643410063828	0.317363421205689	0.360230374696113	0.343195688253632
hsa-mir-153-2	0.460241809948144	0.431918034128431	0.442160937259833	0.425531793385884	0.428884937743015	0.48343222165526	0.389006850718962	0.421325972074259	0.417023592003172	0.429463140117696	0.434599004648935	0.41496020663436	0.489196105217042	0.459911939882561	0.542066494026417	0.509265727147739	0.5028643012318	0.508542033193008	0.513852505302106	0.347776248584602	0.251508016114501	0.338207320111975	0.599331429735916	0.606994725845422	0.629617795055095	0.459831238800573	0.461199423853566	0.489870802299679	0.39184337616089	0.487518896604185	0.544785663500259	0.412286112654247	0.446478034411647	0.355074140675353	0.369784130384356	0.305154296915423	0.349938343855315	0.357328060966807	0.293806608487081	0.481213007737504	0.481213007737504	0.0643661436613171	0.386782079702152	0.500576127055533	0.368110822035659	0.453839832309366	0.40125795927723	0.452710263186267	0.344493334020837
hsa-mir-135b	0.598879583185303	0.582445816237452	0.587693192549296	0.601379864285948	0.563986537740262	0.610766537523974	0.538900260814156	0.57839123431995	0.574063761249312	0.626010668961341	0.557465115797417	0.598239638578654	0.660049606227532	0.468805825107531	0.535761228977542	0.626652111714126	0.52739068440597	0.597051256037519	0.671670188167723	0.490661918297241	0.430252099533454	0.433304643298304	0.647376826023247	0.620209137558782	0.634620739442469	0.644431853563578	0.550984722387619	0.561353847702496	0.561502617803936	0.657831843961459	0.600854984734584	0.524412915818356	0.526840597679238	0.400759521526208	0.453327706399296	0.431724870800549	0.424657722999274	0.580939694572164	0.314303582402121	0.661151325591057	0.661151325591057	0.181012304012373	0.53793283808195	0.580699203194045	0.573572295364501	0.624291634091881	0.33574129616572	0.585525334606888	0.431709068096201
hsa-mir-338	0.48309689648483	0.477680235793733	0.483115018402429	0.511176979280813	0.502114731499622	0.492945506106065	0.510516337310258	0.489047211570479	0.487703305281612	0.57689491274784	0.508118698968892	0.494680999324539	0.605538923189769	0.51113069470127	0.578622097977792	0.593141761256868	0.497517282187057	0.544680781839497	0.577907588246336	0.449936901361111	0.368525795601235	0.520936855659299	0.584113268261934	0.59252622153557	0.603075641887815	0.558617506101077	0.484345829287252	0.502065131059066	0.489430478329184	0.523308873998766	0.59869452542245	0.48813389825059	0.435318859805936	0.317749809288967	0.465925779396174	0.314827981958828	0.329617042184854	0.502951188221178	0.349665978888888	0.547691615127432	0.547691615127432	0.167551690839808	0.511009043068878	0.514761302470335	0.451528013903332	0.480114442836863	0.40162612236201	0.486076755641397	0.460708742670313
hsa-mir-488	0.298359860447582	0.272539751745587	0.275237246928631	0.311498000668764	0.316729046041754	0.350861921426173	0.284115811527168	0.310442362938317	0.30761422621324	0.32838977974748	0.310954843787348	0.326132556093523	0.340084556543052	0.227871819298962	0.349901688694083	0.283723779218047	0.324822341225062	0.331921638684321	0.307256931254071	0.244437303296589	0.174003621757557	0.265341808629075	0.316794785540934	0.320427246955952	0.346354761491593	0.31229494068274	0.259530847432872	0.277141584741401	0.251287272022992	0.371830781313418	0.335995616173681	0.272125685138091	0.306265000973959	0.271343134962359	0.272236896620453	0.212897419210755	0.253644910135654	0.267639200319157	0.118463183797964	0.283224613563489	0.283224613563489	0.0770131688552285	0.293346600562137	0.381709697636382	0.190290759304879	0.258027879406847	0.151749716761247	0.261798358314388	0.19428610161549
hsa-mir-302d	0.507759504891165	0.511747451116786	0.517579355061898	0.468508159266021	0.441557202129931	0.520415928043579	0.427201980535666	0.487418730933614	0.483202685615818	0.513884240862832	0.4903023062674	0.452149239373747	0.537073018229555	0.479702877891733	0.555749817054384	0.552189338422518	0.532982854602187	0.496283785405145	0.638090564469329	0.348025654756336	0.282999383857799	0.355318402438262	0.524313210290701	0.529744318246873	0.533612508883362	0.559762028132357	0.472852575450248	0.48357656875747	0.419940884400318	0.543563805622324	0.610704199511322	0.470117705972818	0.496803626726629	0.450413751368892	0.35780103806401	0.321473319069602	0.363069286894067	0.38244267500124	0.303572873339925	0.616941222021568	0.616941222021568	0.0959869863417463	0.456190351261968	0.532911115718034	0.436917257050176	0.494943171723473	0.368601659572841	0.499475156853357	0.333690009552915
hsa-mir-383	0.295830230262803	0.300218925914095	0.304280770777827	0.284788198393396	0.290342790611272	0.377089330850946	0.292464259243707	0.319568460845267	0.316722981208523	0.334135951290355	0.323710451081571	0.269064408263303	0.318628340601074	0.231976599996714	0.340456400329858	0.376891101137184	0.353320663501347	0.364730111829669	0.435550275970646	0.213980844540672	0.144767153318031	0.254157879569024	0.405172126252541	0.411083409916575	0.43920002313025	0.375246145919323	0.297414338952897	0.297728633901861	0.265622378626377	0.377690226885288	0.456094915275218	0.276796360313874	0.28379846544144	0.16441218616529	0.207534541843757	0.215535765276366	0.25534951292091	0.218410433115301	0.205560165571277	0.464223664530665	0.464223664530665	0.0542989809082963	0.274838526448147	0.381626585034133	0.22966769489438	0.308357289043618	0.27254317637702	0.308974270231246	0.210140769771447
hsa-mir-101-2	0.640845145999924	0.628239011491811	0.623517818369364	0.608239132109671	0.612466462129797	0.661740716028704	0.582338913067881	0.601604084321112	0.597484010060729	0.62722389708564	0.603505009870917	0.640705688808669	0.980392156862745	0.490560998360027	0.516451711125841	0.662216216996244	0.601845168261361	0.578520450529539	0.706764441660296	0.53711394833627	0.501144013766667	0.564815160104762	0.621080310648523	0.576630780716198	0.568533428215043	0.628619274022918	0.617928906182973	0.631928953205175	0.613607424494245	0.633352359237349	0.550604130618194	0.561349733020228	0.585998067259612	0.487663677544778	0.544524522083583	0.459661294197259	0.447301361569257	0.587752651528381	0.388331208072387	0.633395068398898	0.633395068398898	0.172015631841811	0.504301379955385	0.674465919969888	0.591942666615565	0.59985751490232	0.386787816603601	0.618157540104635	0.550581138806048
hsa-mir-10a	0.475711802648345	0.48543529729328	0.487801197304915	0.438403692960721	0.433146274529729	0.5416885355341	0.432397983698936	0.458368814654804	0.45655644911883	0.492154961169509	0.519454432632666	0.614278027073047	0.493805831316434	0.424711386511061	0.416179590156074	0.498294486647395	0.430369677575372	0.419620322900697	0.658791208695341	0.378756099363661	0.371131213830343	0.338314285161227	0.571353629470905	0.577969186279361	0.557856056679191	0.498204790661293	0.501810048735428	0.493492575461588	0.539393097926296	0.524601628307852	0.454322772269013	0.402808519741646	0.461330135907414	0.337909886696494	0.315707472648162	0.341112109632545	0.343554058161596	0.471616831759409	0.405263281575733	0.582245124149194	0.582245124149194	0.111023376781958	0.366271907779045	0.431983972995743	0.477894308750625	0.566901774984915	0.387377541493967	0.573856768468525	0.387235942612022
hsa-mir-149	0.53364874089841	0.53880997050519	0.543097923931074	0.491671727757869	0.468225301144935	0.537682619630513	0.446897248323855	0.500626980212053	0.496398487931479	0.520609044530021	0.489994464528422	0.47383352273162	0.61636596657243	0.465508980139829	0.49391421578268	0.640526736758233	0.535830752899902	0.564252764146384	0.674880170035745	0.473491966711131	0.441680037888578	0.494620393997975	0.636367790794312	0.644078928670367	0.647905434242439	0.54215039965322	0.495959810640824	0.504207998950073	0.470035201749972	0.539653818099236	0.512608355183034	0.508596298578093	0.493402993789908	0.315637391937347	0.430342598641148	0.397438694348955	0.419686053556919	0.415748282801182	0.416943068917763	0.659485247565049	0.659485247565049	0.131034806623148	0.450858290916248	0.533070068985717	0.532413062030025	0.559188646804507	0.400638757852966	0.55890677008266	0.424861741514588
hsa-mir-510	0.220432590640698	0.223914658397424	0.226673460289173	0.223792136629565	0.226760761663826	0.244812507677702	0.229565283752398	0.248281824440845	0.247251639284629	0.259709632910318	0.245908798699101	0.191165849082806	0.229195886943181	0.208989633191782	0.272062770189141	0.242982043731681	0.231418482686786	0.271970540553006	0.242751061674224	0.169438367750456	0.128229362220815	0.216221910143863	0.260566035472082	0.262445287265305	0.282890640151453	0.253646246614212	0.196760124471819	0.205397620180721	0.183345078390596	0.23994847405142	0.249225630646875	0.274114115408684	0.163332452185661	0.146907627772618	0.191205881615111	0.131528922592573	0.173348715910233	0.163124334059028	0.106281904888754	0.278140420293888	0.278140420293888	0.0652692016032932	0.225945721915176	0.263420677936038	0.185161492756144	0.217378895122066	0.14557386663915	0.204623713297682	0.141130943767442
hsa-mir-516a-1	0.311136063766829	0.310595369682064	0.311937291313841	0.262581669702018	0.245099300504992	0.250851086240887	0.297363687250155	0.3070035482607	0.307099013384286	0.332164154453759	0.277322518800316	0.320977919390503	0.336011131784077	0.323008830454213	0.367105115421156	0.191161090420471	0.26921628757723	0.310594315983454	0.319036820186493	0.232984037813856	0.184422962379491	0.244387878679919	0.276230437566314	0.282084860962484	0.298427871137976	0.28293953170034	0.226789668788656	0.247938986049116	0.237763297518714	0.352211754219177	0.407630316747183	0.379568401122911	0.294640305300846	0.375857219189214	0.326789853892779	0.185964331471735	0.183628925087851	0.294346618202913	0.2698764189606	0.303423353223604	0.303423353223604	0.072861546955194	0.370013728444067	0.329558159553996	0.246684773459911	0.211907485834675	0.222504569772321	0.230690448590724	0.241785911786099
hsa-mir-516a-2	0.311136063766829	0.310595369682064	0.311937291313841	0.262581669702018	0.245099300504992	0.250851086240887	0.297363687250155	0.3070035482607	0.307099013384286	0.332164154453759	0.277322518800316	0.320977919390503	0.336011131784077	0.323008830454213	0.367105115421156	0.191161090420471	0.26921628757723	0.310594315983454	0.319036820186493	0.232984037813856	0.184422962379491	0.244387878679919	0.276230437566314	0.282084860962484	0.298427871137976	0.28293953170034	0.226789668788656	0.247938986049116	0.237763297518714	0.352211754219177	0.407630316747183	0.379568401122911	0.294640305300846	0.375857219189214	0.326789853892779	0.185964331471735	0.183628925087851	0.294346618202913	0.2698764189606	0.303423353223604	0.303423353223604	0.072861546955194	0.370013728444067	0.329558159553996	0.246684773459911	0.211907485834675	0.222504569772321	0.230690448590724	0.241785911786099
hsa-mir-516b-1	0.314329407997507	0.308250219105386	0.315361330216498	0.224801245934597	0.222154733579007	0.229149932089524	0.269557149059089	0.282234488719867	0.283061263392406	0.302935576193556	0.249629869174129	0.263422360910858	0.274702743523985	0.302050000001043	0.2908052671968	0.224329896743152	0.235368314463333	0.314388125974655	0.287963855287322	0.184968251129562	0.166860735080019	0.23202243705547	0.264676138171301	0.268504871613606	0.278686576904041	0.246038057760297	0.214203717802387	0.232089376897848	0.205101016469473	0.299280394671401	0.315049284999464	0.393924308729726	0.303491316404975	0.379687467829647	0.286155715924592	0.143822505714059	0.144628138747666	0.236983628500524	0.26869018861139	0.328179394844821	0.328179394844821	0.0707193424488581	0.316478612524567	0.307337541914273	0.247466780456115	0.239945743747314	0.185225971044149	0.22613191875963	0.194795410809122
hsa-mir-516b-2	0.314329407997507	0.308250219105386	0.315361330216498	0.224801245934597	0.222154733579007	0.229149932089524	0.269557149059089	0.282234488719867	0.283061263392406	0.302935576193556	0.249629869174129	0.263422360910858	0.274702743523985	0.302050000001043	0.2908052671968	0.224329896743152	0.235368314463333	0.314388125974655	0.287963855287322	0.184968251129562	0.166860735080019	0.23202243705547	0.264676138171301	0.268504871613606	0.278686576904041	0.246038057760297	0.214203717802387	0.232089376897848	0.205101016469473	0.299280394671401	0.315049284999464	0.393924308729726	0.303491316404975	0.379687467829647	0.286155715924592	0.143822505714059	0.144628138747666	0.236983628500524	0.26869018861139	0.328179394844821	0.328179394844821	0.0707193424488581	0.316478612524567	0.307337541914273	0.247466780456115	0.239945743747314	0.185225971044149	0.22613191875963	0.194795410809122
hsa-mir-7-1	0.603494289306999	0.581476420258988	0.605824246345944	0.564000624207352	0.555414351496357	0.577504217491528	0.547268609695811	0.558148190936941	0.55591410882719	0.577528147636246	0.522815533963374	0.5864458470201	0.622046755323401	0.508887122554703	0.534018692703785	0.595158716798302	0.599503495966821	0.575978820610871	0.660161501751222	0.522810916974478	0.477777753598275	0.476005853077687	0.594261846561484	0.599384789226239	0.619981963066278	0.525894889511592	0.585883938229102	0.592013935944821	0.591931415565325	0.604513686516906	0.490384860081615	0.470210255946061	0.526937855584618	0.403331413833705	0.483739168971136	0.407642549787283	0.417170944066491	0.519024481980758	0.408650531416288	0.626793129581578	0.626793129581578	0.156599605332851	0.456890962658778	0.619499086897133	0.550076850633994	0.630255192698528	0.488514516840685	0.595094745832112	0.497588824926684
hsa-mir-7-2	0.588747935115644	0.565755699426131	0.590461581779073	0.547285473242955	0.538032270775772	0.559318095128788	0.528881662575855	0.538642168687722	0.536711103071646	0.558019833286119	0.503031851455833	0.567099672658771	0.602642251897556	0.508180221402172	0.533876586709853	0.596226580374375	0.581065216301446	0.580302729791936	0.641476144484393	0.525251710690924	0.47969212957576	0.454651678826496	0.575057781282726	0.579919962417591	0.599776012599083	0.529604398662754	0.587566583201671	0.593947749603239	0.576052286374106	0.582258968423793	0.498361202320326	0.440703376422382	0.531222035589635	0.372152563257217	0.487730095716321	0.408580097959549	0.415178577447909	0.521897531453198	0.375087425862858	0.602986331737122	0.602986331737122	0.160288979932381	0.459944673526451	0.595906978146948	0.532232439738366	0.615680474924318	0.459465243839372	0.582065231127654	0.485442256842992
hsa-mir-7-3	0.592491715734859	0.569323944316513	0.594398571182185	0.55073238232846	0.541441125275856	0.563329040014274	0.532308753606453	0.542495966449852	0.540461599702023	0.562303843314185	0.506180932878784	0.575006793205271	0.607949154976921	0.512305151621072	0.538380788773751	0.599943406789232	0.563055403371677	0.583701079195145	0.62324270994816	0.529274382024381	0.483268302488288	0.457021463771976	0.556269689447804	0.560869117550593	0.579979238043695	0.532284485267477	0.58965106936132	0.596628112473249	0.578565519410929	0.586491558854474	0.471745262367931	0.445555719707467	0.538868445504906	0.378845933825066	0.491390250351452	0.410997784100866	0.417704435384116	0.528140293174836	0.38052076603996	0.607572071549161	0.607572071549161	0.165201420586172	0.46792463421074	0.600892601968733	0.53565189004657	0.618655767899576	0.461308972947755	0.569470862262143	0.486472598403314
hsa-mir-196b	0.467408895600437	0.443431408660204	0.44876056226522	0.48878388642484	0.447621335071281	0.476668887294074	0.44712444423642	0.470405603526023	0.468375697068022	0.459758485787709	0.408601105655864	0.507100885871582	0.569744076808378	0.395387472674503	0.391092204060298	0.564424198398742	0.426179790339922	0.528980865659698	0.526990871938638	0.333023064609605	0.317159064072305	0.431326066142276	0.454400482210353	0.433939195082889	0.449617668747752	0.446829428219655	0.52190878258925	0.50826757730467	0.486533917413139	0.482990402967733	0.466036113030715	0.331548618182172	0.485918800971494	0.412457193755204	0.388726665410014	0.268804507627161	0.272853061523712	0.344977663159199	0.219868036795601	0.502128805028807	0.502128805028807	0.0588447392012798	0.253126365304514	0.486680695338129	0.511209335177548	0.562095985184018	0.266952956915104	0.468297527986722	0.362544164906903
hsa-mir-363	0.372367678124955	0.372527647560923	0.375036310069586	0.32146425159689	0.365863445516171	0.359774222837351	0.332939783373011	0.365316886714271	0.363907346736628	0.383553860812547	0.400071189343466	0.459673027645267	0.493376678549776	0.364931058465241	0.353105799206489	0.360740665946992	0.405857021986497	0.360750973912362	0.411731204376949	0.316920906306674	0.310660504248493	0.318883716796738	0.424744184007402	0.375463178624554	0.345912834202626	0.40850583491605	0.359302502811804	0.374376838935539	0.37416755270825	0.438780483330579	0.315409641710474	0.528427493964573	0.428159819002927	0.453557473062832	0.353178703624216	0.278129236990414	0.285027002698001	0.347561579312829	0.231707095349401	0.443639131205809	0.443639131205809	0.203671897836278	0.460608845170243	0.414142569731483	0.384059455285326	0.375018029940546	0.298763717207298	0.369282505591469	0.330585233206422
hsa-mir-514a-1	0.192608700918052	0.198285892357315	0.201108852432594	0.186132827204108	0.198964029251976	0.224030798436358	0.186862461858947	0.212478396805754	0.208254684018976	0.219729374796522	0.223535496677041	0.172710305839184	0.200557464794153	0.134114576129192	0.206651428452839	0.221190596983067	0.236357989009659	0.179047492830973	0.237070688555477	0.115168344976872	0.076909246066553	0.180751503276442	0.244509975965381	0.245900372320208	0.251283368933393	0.187412927333364	0.146861703845327	0.153226317201517	0.176348699974494	0.20792659463187	0.119789334781417	0.231837953578789	0.127792941674545	0.223530189070641	0.0828286674471392	0.07563738974537	0.138281367877976	0.0879821436445945	0.238172572778476	0.287612914467097	0.287612914467097	0.0261021535686098	0.108561616419057	0.275868967224876	0.195648010220067	0.199345765218894	0.208688245094556	0.191428806105422	0.114018778534936
hsa-mir-514a-2	0.192608700918052	0.198285892357315	0.201108852432594	0.186132827204108	0.198964029251976	0.224030798436358	0.186862461858947	0.212478396805754	0.208254684018976	0.219729374796522	0.223535496677041	0.172710305839184	0.200557464794153	0.134114576129192	0.206651428452839	0.221190596983067	0.236357989009659	0.179047492830973	0.237070688555477	0.115168344976872	0.076909246066553	0.180751503276442	0.244509975965381	0.245900372320208	0.251283368933393	0.187412927333364	0.146861703845327	0.153226317201517	0.176348699974494	0.20792659463187	0.119789334781417	0.231837953578789	0.127792941674545	0.223530189070641	0.0828286674471392	0.07563738974537	0.138281367877976	0.0879821436445945	0.238172572778476	0.287612914467097	0.287612914467097	0.0261021535686098	0.108561616419057	0.275868967224876	0.195648010220067	0.199345765218894	0.208688245094556	0.191428806105422	0.114018778534936
hsa-mir-514a-3	0.192608700918052	0.198285892357315	0.201108852432594	0.186132827204108	0.198964029251976	0.224030798436358	0.186862461858947	0.212478396805754	0.208254684018976	0.219729374796522	0.223535496677041	0.172710305839184	0.200557464794153	0.134114576129192	0.206651428452839	0.221190596983067	0.236357989009659	0.179047492830973	0.237070688555477	0.115168344976872	0.076909246066553	0.180751503276442	0.244509975965381	0.245900372320208	0.251283368933393	0.187412927333364	0.146861703845327	0.153226317201517	0.176348699974494	0.20792659463187	0.119789334781417	0.231837953578789	0.127792941674545	0.223530189070641	0.0828286674471392	0.07563738974537	0.138281367877976	0.0879821436445945	0.238172572778476	0.287612914467097	0.287612914467097	0.0261021535686098	0.108561616419057	0.275868967224876	0.195648010220067	0.199345765218894	0.208688245094556	0.191428806105422	0.114018778534936
hsa-mir-498	0.38389814436232	0.383523177082904	0.390099579403987	0.388388160310738	0.390467958863427	0.401475541240052	0.386993355582096	0.404620753208159	0.402001977496438	0.437756942113327	0.416489700700371	0.287973886742756	0.408884898936401	0.366726180748151	0.357725361776227	0.415917869240187	0.35284181302785	0.336570693519787	0.420337490250802	0.252299180421644	0.21691281502864	0.307672934017169	0.358192663317406	0.358324801454958	0.371071144104153	0.367936392718356	0.329032919515278	0.340863267482524	0.312659363299395	0.43335391600028	0.298042643313964	0.385516550494699	0.336121045456581	0.302779536689167	0.37422648916472	0.186318671078627	0.19827843965412	0.289512399666089	0.250555339901984	0.434586850832422	0.434586850832422	0.107151510463871	0.453163285433646	0.40183813995291	0.328330005743359	0.36877967701996	0.329718952289107	0.341283201160487	0.279445103885275
hsa-mir-193b	0.592593210974413	0.57603794516743	0.57650982498253	0.569547278671607	0.595536804823127	0.607259279032082	0.541902402285353	0.57959215025379	0.573982831031548	0.620133332765861	0.5792814597114	0.619370098397552	0.563941407224184	0.540191599902423	0.600825213172844	0.546988428577689	0.553646681383116	0.534108255362476	0.555520487301184	0.513933210490436	0.440913958735241	0.404186269705232	0.562558124169748	0.544860785117621	0.547510280038262	0.590471787223794	0.586114039989287	0.590411184372324	0.559571097218446	0.642986674690087	0.441019145506523	0.43394620154307	0.544203606535831	0.505546808281531	0.508715041175251	0.443130337667434	0.477293721812867	0.518125814917201	0.289028850300379	0.609528558021009	0.609528558021009	0.217576023850371	0.44289075405436	0.571840927364615	0.512306487235442	0.585022540979411	0.38334985338087	0.596688517698184	0.467439201516127
hsa-mir-449a	0.473806120662508	0.449805511947669	0.45372708057512	0.459805778885313	0.415702450874478	0.433432785155117	0.333697054185325	0.372385409645578	0.370834395094094	0.428231164591347	0.370306330343379	0.522912866310299	0.529122711602409	0.383095206900202	0.417874094724903	0.496919006713616	0.447589089800216	0.450775946295079	0.539549974905182	0.426421999587468	0.378080877375176	0.40212965288547	0.402803494344963	0.408558361280732	0.403953912092856	0.425473933768752	0.380182940723923	0.410442204140624	0.449359819247716	0.562959864635839	0.391985971213792	0.377160712810365	0.544016747587838	0.411608236415893	0.44639502960621	0.33086944707338	0.339425331746512	0.445263010687308	0.305576740117343	0.53549406179757	0.53549406179757	0.137631432714847	0.540286278181718	0.55467622974391	0.410102007568869	0.442685357907201	0.353370596919346	0.431669768604453	0.310050943689339
hsa-mir-449b	0.462427037487389	0.46874617817222	0.47274617817222	0.4165563858257	0.383879751281068	0.428163330073128	0.349129263834182	0.405756887354485	0.403310424283503	0.464795382139952	0.411270721305632	0.52599077943645	0.425071189303421	0.395451456132197	0.43113933618404	0.401559528511982	0.384161793253623	0.345104526533139	0.545335481832044	0.352218796422729	0.316107742880478	0.281988473211764	0.368425280779344	0.373385054753173	0.365443503481341	0.442716983678448	0.346072066358163	0.372287534249709	0.411804128894913	0.450548726447348	0.343006960862448	0.387041416535809	0.506697266725543	0.393798635459808	0.307134078767313	0.246968077871394	0.261142814382638	0.371934679101427	0.370132371312183	0.615268524316889	0.615268524316889	0.139796905269591	0.518403598606482	0.481215521536737	0.364792756157363	0.377865177864341	0.3638705586999	0.393963515620749	0.254049826648779
hsa-mir-194-2	0.519347323479068	0.499210148738195	0.500797450325497	0.48669088539181	0.493726792093254	0.504356153107319	0.447179124522652	0.486799396442604	0.484199410478823	0.50069365393062	0.476122571688472	0.569276439328451	0.468177880727498	0.523515535846512	0.546622383629798	0.444865497561784	0.442083486727965	0.441553490153262	0.560298854757098	0.429868153197336	0.368602955968366	0.477787562700409	0.486038775778779	0.481300588546743	0.48010580628915	0.423671605354234	0.445855684359619	0.481426056643478	0.491075774119305	0.50059797885974	0.440073305216576	0.457561910476344	0.490384903226347	0.502640934085396	0.472572736428315	0.372496007837831	0.400398556642574	0.476623625307909	0.197855833436804	0.570721095815171	0.570721095815171	0.0701118002626165	0.447078994972786	0.555173324284389	0.425432413089563	0.46341800161001	0.271239607510998	0.480814242345665	0.353571077911141
hsa-mir-659	0.0174230868036178	0.0186675930038762	0.0186675930038762	0.0149123482456816	0.0124026053080107	0.012012012012012	0.0134969528351881	0.0275021289946663	0.0266149635432255	0.0157275134115072	0.0328211275791921	0.00568965517241379	0.0464197530864198	0.0721636692233095	0.0652909388210896	0	0.0404301075268817	0.0627723165376432	0	0.0234592437458967	0.0257479504528134	0.0236747297992795	0.0621023073327122	0.064320246880309	0.0720386765059461	0.00446428571428571	0.0326427542623895	0.0376647164566032	0.0134239130434783	0.00380952380952381	0.0820646766169154	0.0533333333333333	0.0206753055204383	0	0.121412836389617	0.0193344933491346	0.0193344933491346	0.019435617901091	0.103637531383196	0	0	0.02	0.00735294117647059	0.0128166005492829	0	0.00986775945293644	0.0895238095238095	0.0221615534330037	0.0490649003004504
hsa-mir-129-1	0.401534207668407	0.401608269124014	0.407695225645753	0.36545850246761	0.359990084593925	0.376505631898397	0.389100994336327	0.407983998700029	0.405480430209931	0.42210995458608	0.406293570218216	0.410317089740827	0.463131444149109	0.449185137721283	0.435087757377834	0.417974175628896	0.385006544945017	0.445472726962983	0.517632562443432	0.325116159868524	0.308302155711186	0.428642301180013	0.448401050993644	0.427338754552386	0.424789208879296	0.423977592280521	0.356045406401462	0.380170280348262	0.373453062807303	0.512752022285692	0.412487795674627	0.883604262269581	0.453353106048019	0.376616749952787	0.366819449515812	0.241391428849125	0.257906208425782	0.426714796939173	0.264702415198821	0.531018217821705	0.531018217821705	0.0661837852488667	0.494035083639301	0.463962296417229	0.392280436227103	0.372966185197298	0.400365109301106	0.400297806068965	0.335766470981203
hsa-mir-139	0.514048156727803	0.522001667812859	0.488575159543584	0.481288996687679	0.448628567302503	0.509566476922108	0.420332329406844	0.468537754200103	0.464858848930013	0.433633542790554	0.429685241259547	0.469432958475417	0.586072868353561	0.479085688759183	0.466213228165948	0.520508110584726	0.588073818829034	0.598390022936014	0.670203221932928	0.423735087515848	0.420808884108502	0.438737767180825	0.577018704441021	0.546548884093931	0.565786097609712	0.518577681598519	0.460916075860805	0.472102501253941	0.4977563740624	0.557609809783143	0.529352816466313	0.649338744959613	0.554129512329051	0.468490751606346	0.454889064550308	0.417599268575251	0.439522079350937	0.49448726743335	0.432231182083102	0.769739374254809	0.769739374254809	0.192612338153908	0.474994706144734	0.498735421925061	0.511031184161385	0.492523782689454	0.437916721199456	0.521714816796167	0.414961877250041
hsa-mir-421	0.286678098652607	0.283549607366949	0.28736848352625	0.239373116667776	0.252950086465694	0.27915461826484	0.283298697042525	0.279296487546152	0.307863038105767	0.305954811211772	0.341933196957025	0.312634052214614	0.389934223656514	0.309455245317513	0.29442230144323	0.364853435963201	0.324818369334578	0.278184364587187	0.374398182957312	0.225806509898487	0.213385689567645	0.278076040262163	0.31945464154743	0.323910424833611	0.28400224527944	0.317291519406551	0.246910233174548	0.268714942594689	0.245289616972834	0.304077451390098	0.253540661028166	0.452232735060204	0.343471236399935	0.43766041984575	0.242488061268701	0.15485616607897	0.169053913652045	0.28576504709255	0.276997486964458	0.369703342431336	0.369703342431336	0.0859015053687962	0.392543169784486	0.290886639932457	0.30266921491223	0.251652726133342	0.326596881087812	0.27835611807673	0.206681123734093
hsa-mir-658	0.190945801297296	0.185323086934068	0.185876796790103	0.11583101884316	0.112450709866381	0.100597815380819	0.161414731986438	0.154387167511573	0.159260844388905	0.180720482762253	0.121053805080034	0.144171792387268	0.165382426480559	0.175388790364537	0.164706169229575	0.157177717865294	0.118686912784304	0.183941981750878	0.167042967503751	0.105187578462805	0.086513967467297	0.154444314373929	0.153718489195437	0.1571652150001	0.164039210196754	0.142329931472561	0.0995669463306931	0.109494892093728	0.119058276904531	0.180229800618226	0.183099925808027	0.251167153488404	0.16872681246481	0.358016659548555	0.17209116944701	0.0611177570068733	0.0605052777840904	0.148704540527309	0.2125038804008	0.188560970278482	0.188560970278482	0.0272727272727273	0.192711640715633	0.170175189445564	0.204320749291433	0.124753562965633	0.121962434013502	0.120562967355322	0.125947285977092
hsa-mir-137	0.536896861157154	0.541960814017423	0.547199642985066	0.497689595891642	0.49560694974156	0.544514910590421	0.441986498290837	0.474379667675139	0.470962275173286	0.501371107538228	0.485975807058375	0.430749030249348	0.582802299741559	0.547623575065374	0.569242173821721	0.627061379660839	0.625956851033252	0.591566933820118	0.652096280660789	0.420109487331411	0.376927303524405	0.380168105959347	0.632019299078502	0.637872717814956	0.631738647452045	0.54828960137327	0.535293169217289	0.540505248660829	0.475939174957341	0.556283328314964	0.62366562246839	0.492489932927523	0.527991436537578	0.29734415088594	0.513476802892788	0.398286359425049	0.401037897853729	0.408655212915112	0.38535602562283	0.634974105433389	0.634974105433389	0.148566852602286	0.542187544553752	0.493894950113431	0.481788565722742	0.55830514486642	0.434122367440679	0.533430964055993	0.423456354965172
hsa-mir-455	0.327081844074883	0.32515096816046	0.329139572149064	0.268209600713167	0.270551356672805	0.30358134449344	0.235224674825342	0.256613019683493	0.258675362435959	0.287919272899392	0.285150730725798	0.309426136733318	0.367097387924885	0.222733107423963	0.221293630072182	0.341433588145368	0.2815260165747	0.323561669659339	0.397591914294449	0.199744064682932	0.177226460906816	0.183561382482449	0.32077591306045	0.325561787897773	0.33074522573296	0.310005562019208	0.248165655457954	0.262521177249868	0.224799598554638	0.280103820249157	0.30867638671546	0.37123577300871	0.406503073040543	0.349450909166853	0.194980847043291	0.222490128298102	0.233222727447212	0.204113912793654	0.255640180476632	0.342265739588409	0.342265739588409	0.083200102138003	0.342599360121698	0.346454698941539	0.279975216385292	0.307235673631161	0.283855049261369	0.315974985316692	0.169965518474472
hsa-mir-491	0.388929659102244	0.392190912853701	0.393893135936661	0.413615939475324	0.377474876132687	0.397400010451863	0.342243003851404	0.35883716417092	0.35714136734178	0.398095635929415	0.358470267326631	0.33181786181356	0.397650126537743	0.321366755402589	0.316187004833922	0.431686187119122	0.340505642579224	0.391884631217346	0.488616447695428	0.352411557346548	0.342157852326891	0.490844553773286	0.468047970768127	0.476378528042991	0.498638392718757	0.370009721882358	0.31873020733521	0.33876026993036	0.315924705915801	0.361913147636107	0.384015090012116	0.374650833875908	0.464489249381908	0.307692989165371	0.313458317227104	0.301406245157499	0.318843164791857	0.288512235578113	0.346900664219047	0.460153560186651	0.460153560186651	0.0673166083483528	0.351162957794724	0.441384551750785	0.392708781585698	0.35230636408625	0.382124243837036	0.386257547971812	0.3011918158946
hsa-mir-431	0.0692629216017304	0.070122058129979	0.072115678544652	0.154278315361525	0.0974462770940634	0.0762472172919107	0.0944725307765704	0.0770872914515166	0.0764163145876844	0.0970923539869708	0.0836672456608461	0.0516211756518354	0.109768974378736	0.063398603284159	0.0660221651016857	0.113999192784367	0.134084128780646	0.0472721232192636	0.084009602403601	0.130221477166627	0.135686634125213	0.207487649752393	0.0666235824693046	0.0614594760603392	0.0621904409867217	0.124351304407428	0.098340124482787	0.1043334401549	0.0702325162503656	0.148041104086485	0.0649875181124429	0.0733028836619082	0.0623773330190818	0.0523528176838863	0.102827098317443	0.0884132184634408	0.0852402615263595	0.101239645983819	0.0325987329550633	0.0842905798511506	0.0842905798511506	0.00931098696461825	0.152518803071113	0.103706483561902	0.156564531074088	0.118995409690174	0.0618310991186462	0.115414786101845	0.0715728800901647
hsa-mir-448	0.0134884003990892	0.0131436419765228	0.0131436419765228	0.065284714059587	0.0387009413918921	0.0133348359743801	0.0187364908606098	0.0165258001527029	0.0177651309524562	0.0181692943350558	0.02318653609125	0.00984745731700069	0.0444783876150334	0.0145853766269909	0.013196293138706	0.0448353804754316	0.0326588381832856	0.0149149560722486	0.0198192482215945	0.0586760481446403	0.0626458523030476	0.170833979088167	0.011450593477858	0.0118595432449243	0.0132826884343153	0.0361329298491577	0.0105889256207698	0.0122179911008883	0.0173750585321207	0.0158149569176052	0.00912496496228801	0.0183111603121583	0.0122074402081055	0.0169308980623308	0.0511735643296487	0.0121308844134931	0.0121308844134931	0.0178807502099426	0.0161218092252575	0.0134457921524964	0.0134457921524964	0	0.0260364687474481	0.0370618396855172	0.065084127978808	0.0203215850017165	0.0153116205728332	0.0165928494172109	0.0223840892649651
hsa-mir-454	0.33646140598157	0.335751303896746	0.340618273397071	0.33554774117176	0.341179673623474	0.293374659854097	0.346126133116453	0.308524729276637	0.3090449562478	0.334824028837722	0.307799550904418	0.314336001361373	0.418092317891472	0.293016598950062	0.286121536304103	0.332689510440161	0.300232071828321	0.309947504583536	0.370688890373836	0.209502427346974	0.181149426594549	0.28104836745402	0.298938636848973	0.296614819198221	0.306687276183629	0.314679343594132	0.320482744905143	0.322037895163805	0.303332059344118	0.400751464479629	0.265572933433984	0.470701234825546	0.371216372310928	0.418112042628602	0.235792447431386	0.188374081465653	0.205731856367799	0.232136375399754	0.220775622061767	0.404161105616767	0.404161105616767	0.0497236082948889	0.305344142386223	0.422112200084297	0.334530142953087	0.366011698236083	0.382670824304838	0.30884948837028	0.215498962995769
hsa-mir-575	0.179395681107736	0.183118913896319	0.188325439408294	0.134018960279558	0.130205113940985	0.146389888524882	0.17382722291909	0.139268711592537	0.137595135783842	0.141841748047875	0.141299809820496	0.134052084777597	0.13338192646701	0.131247487971281	0.133824618668397	0.148365686229892	0.154303578713468	0.10909639318665	0.144768586322035	0.0671716298049847	0.0608244673549787	0.0901416522170111	0.132551617303966	0.124249921291239	0.111658536968767	0.182976671139292	0.193035852426893	0.174722442839538	0.119128365762258	0.153692441945086	0.14590758045231	0.147087699995765	0.162746024973649	0.311573785578336	0.0822100511348165	0.0560706578298856	0.0632028746434877	0.0713367221060439	0.24141308852391	0.172430104853001	0.172430104853001	0.028169014084507	0.0970357662215837	0.122578828959639	0.201092881195781	0.173243440581751	0.158205210821435	0.139982804346192	0.127489660574998
hsa-mir-660	0.136681744184806	0.137442629878622	0.142773120283739	0.135215952990791	0.131363732032863	0.148179392888016	0.120116258887299	0.140999793827572	0.139216390340047	0.143721248168785	0.143040569990787	0.131672995105128	0.133100238139584	0.133558606046533	0.136038350769679	0.154300313679088	0.154792893972207	0.109966799132456	0.146895710091685	0.0667235272552847	0.0601778386431127	0.0816399627251144	0.124682430446505	0.115803202902699	0.111668733118325	0.186392400660642	0.18797914714715	0.170176919378562	0.118691182851353	0.156852260869067	0.149568288946737	0.133449095065885	0.17049583568668	0.170710475211149	0.0806735468140272	0.0552021693101189	0.0625325032574322	0.0708518880928487	0.0815415511169922	0.177435626047796	0.177435626047796	0.0352112676056338	0.097606326320413	0.121944046809712	0.14211801139809	0.175195876855393	0.128982707205972	0.135406501956484	0.0830247438921483
hsa-mir-663a	0.393294269210115	0.398818946589783	0.404879552650389	0.356603666014291	0.349563240928874	0.380486806198033	0.386364984869511	0.379604665273412	0.377873169331232	0.399350811699588	0.387509310451725	0.367959780870554	0.399258284027109	0.309155619235612	0.305203931531828	0.275513045074255	0.299370405032109	0.260253801642812	0.373114067641324	0.216643095003729	0.205896671746601	0.243662511956853	0.284297447835118	0.267177742902706	0.26403593880795	0.363880999049276	0.363714548178961	0.345584745784541	0.31089031372698	0.382487918364063	0.291978444101454	0.293414315209449	0.295816767301744	0.39069277261594	0.284826980011564	0.161629331998241	0.165673113535868	0.213780166147267	0.222191817183752	0.370660443802989	0.370660443802989	0.0724042252662312	0.2406651913607	0.350411120620392	0.358360219147835	0.370828973848473	0.350109116952584	0.338877262952661	0.310648739237191
hsa-mir-185	0.510221814333743	0.485744316883063	0.491926135064882	0.432670358920935	0.434611978005615	0.507777588354571	0.444832104531887	0.437815285954655	0.434546812663157	0.473868989467177	0.445106690712813	0.471765992922431	0.559095028301441	0.438561935583259	0.477365533468803	0.623367516889561	0.502093899300574	0.491038264821877	0.608378307106786	0.369493258569048	0.321644348213445	0.340221752833457	0.539116732761565	0.545411642004942	0.524011698619148	0.518723751929982	0.446129815813259	0.438446371636675	0.425452609559642	0.592430840695942	0.542454170483624	0.481431455324525	0.555574033342863	0.473091983487882	0.427082420484072	0.354353175390729	0.325546069622963	0.44274465606307	0.420348111971555	0.608017579798209	0.608017579798209	0.217023216132147	0.5359541240561	0.473710029044693	0.461047117295678	0.487851348148064	0.350785152068549	0.467773368373798	0.35068487411835
hsa-mir-208b	0.275721569244287	0.282738093529014	0.257870564973695	0.208566674927655	0.205627822565854	0.265285241757764	0.28927628712733	0.23165716698447	0.23321895972186	0.194762366366281	0.246385321442135	0.170938641055701	0.24875414054087	0.27833505563123	0.269361602157986	0.271193225024077	0.292527709589806	0.241750048961022	0.383455927730607	0.282234994027337	0.294731057928459	0.278496444688762	0.293003390735779	0.296808706139711	0.29471077483415	0.263420252413471	0.224536919000642	0.237201959642189	0.245940842481823	0.210404379751702	0.184509608830051	0.27035644221002	0.278773265980731	0.33804706182468	0.2404019344406	0.324738442259788	0.346184864134838	0.331941240594898	0.44464848668256	0.329727784989478	0.329727784989478	0.136195074067508	0.155069019973114	0.194905064498611	0.282797380317247	0.192032001118942	0.197631701985481	0.277721241742123	0.214590434981411
hsa-mir-324	0.330494983657344	0.333606372136137	0.336224769221748	0.298865668352896	0.300457273597519	0.281124672658967	0.381104910788025	0.29099931548478	0.290999476985334	0.311286989377953	0.311002117995141	0.280396217246592	0.374597721909584	0.330688394600586	0.315822587593135	0.297664975639346	0.284221084420544	0.349884327979713	0.382386446924957	0.235011225180076	0.218529029079575	0.332315608640502	0.303785218520838	0.308476589448946	0.309711827621882	0.301361871814778	0.261374714530412	0.285304436132996	0.280028115841438	0.384282739524344	0.243303458912446	0.445508420203147	0.268885406235142	0.373602714538036	0.252887853015635	0.177400561555221	0.193424389347806	0.282371076380508	0.333375958055245	0.417043155640365	0.417043155640365	0.0467157849849565	0.462242010810088	0.412067437624327	0.322015097458532	0.302672406034588	0.329473105796182	0.271605391010314	0.235063375173878
hsa-mir-346	0.208223012469633	0.211434694733898	0.2142911279182	0.161884292588253	0.160941286489959	0.163622490129648	0.200267635318768	0.162673939848383	0.16656276867132	0.182535467676538	0.201985221045814	0.17638885056231	0.198010536305795	0.201513412267692	0.191696409999098	0.183348839574727	0.169759770699363	0.163899609570027	0.225159459451584	0.113652777065294	0.109086726857378	0.203254186264743	0.240062204412375	0.243254990993949	0.23742638314195	0.165874986106089	0.137754587291517	0.148678614210279	0.15353260109162	0.181196614725925	0.110201877160051	0.266287355638608	0.184218191935206	0.346564819117594	0.196257318429359	0.078919482998634	0.0998147066558246	0.145402620388215	0.348951350653052	0.246891502890095	0.246891502890095	0.048084434471869	0.276763768437631	0.209667021994537	0.22060735731366	0.132378051637788	0.221038032596439	0.17440107103816	0.191095744860556
hsa-mir-484	0.265584327235831	0.272397326451619	0.275129566888777	0.228158924715564	0.225889554479554	0.240416075340268	0.223197121345074	0.189458301831158	0.19235964437899	0.201117977070576	0.224549472859965	0.302786536307732	0.197569885010453	0.227168120611022	0.223037961005431	0.210140120239304	0.245756742780663	0.181381022206196	0.260201978728888	0.164791053190496	0.161110308009072	0.217286736445716	0.193021062246071	0.194544263973599	0.182888339967645	0.184927560348121	0.171407189775043	0.186776610965262	0.194904390627811	0.214255016002424	0.129824884448341	0.284620472055013	0.355498025926643	0.347380555763583	0.214390164690061	0.138166464372295	0.158013952072709	0.17281263724491	0.331066958807434	0.358828257322526	0.358828257322526	0.0382841639834349	0.21848519053306	0.217128008853637	0.213621694473707	0.185376543227121	0.255597194118845	0.206298957779938	0.169884768533671
hsa-mir-518b	0.356889677617955	0.359105284452047	0.362936702076568	0.290052832492542	0.277464802825368	0.269310215937296	0.290121654149682	0.281763799810671	0.283086413735866	0.297903697862684	0.28414901298865	0.294741088269464	0.379513763063652	0.274117019171267	0.264608042469724	0.303318349811597	0.276945879017735	0.272317487532589	0.300865957022952	0.17640694354038	0.155978006957447	0.290464918955104	0.302704441649422	0.254539697240545	0.250128329623968	0.28943103368427	0.24439145828088	0.24790944653533	0.263765427156825	0.297287234063737	0.263876730659635	0.462819210673808	0.335942478968935	0.519136357071371	0.166908176320324	0.14449398554061	0.164032086947544	0.257155414633903	0.362706621525708	0.390443006758969	0.390443006758969	0.0511859999738921	0.275550968008101	0.309447294819381	0.315124677106144	0.259873132003973	0.304709650762332	0.26541706060544	0.238156031175666
hsa-mir-518c	0.181226226692316	0.17899112196248	0.179354177437357	0.185320849718688	0.1377148740101	0.121246872265368	0.194599660289511	0.143493339949521	0.146697504473195	0.162558039011523	0.141297943473929	0.0819567098134864	0.14459859948038	0.228984135970665	0.213124806974995	0.161474958529982	0.107154332597761	0.18181697532509	0.167092754150617	0.103993661842728	0.0679239082783924	0.122072439398266	0.118196641303273	0.120512842622742	0.123683545486421	0.151390838709703	0.101095940556307	0.112244294706456	0.118669659383798	0.182665972082246	0.275724064483562	0.186781381680084	0.123314233776969	0.358211106359734	0.155529418463409	0.0703622316321581	0.0702008561718228	0.199085142160817	0.183336410646668	0.148767837053293	0.148767837053293	0.0151975683890578	0.197355987548165	0.172331457305875	0.191736910005689	0.129200479425094	0.156143535077879	0.12193719371176	0.121023131502582
hsa-mir-557	0.0989389740175377	0.103011220601169	0.104571514828081	0.100746351313263	0.0580905187364171	0.0605128877688834	0.12272037077661	0.0612993193422393	0.0604414079204866	0.0716186317393453	0.0632753367689484	0.037763268200107	0.0589200157631709	0.0562477823081735	0.0573820238457912	0.0646630638753306	0.114092431031349	0.0351892095956924	0.0602628093585445	0.0596906966325955	0.0606134218669417	0.0515553939245175	0.0541059513843415	0.0485835485481402	0.0399797046011325	0.0842015788885319	0.0757513029132342	0.0789981648345631	0.0406593731402877	0.116513574328697	0.0431918913840488	0.0664889528034587	0.0361666490443607	0.19005142086906	0.0475277539411349	0.0654206682909318	0.0638468348752003	0.0707631491822439	0.185144333097102	0.0786499429292906	0.0786499429292906	0.00851063829787234	0.118624776552208	0.0577651824660582	0.133301014358645	0.0866019256828102	0.0622555053854949	0.0964283100070704	0.0720276051687311
hsa-mir-583	0.0633081950961117	0.0664472539413042	0.0664472539413042	0.0412998317155948	0.0719901697263712	0.0215018219270164	0.0888611234161315	0.0253802052562936	0.0263041068090674	0.0272640631360211	0.030235286937056	0.0191986064004564	0.0974264828627211	0.0225897322497898	0.0205361202270816	0.0870669867208821	0.0744297555241576	0.021059476572661	0.0253497211095007	0.0611977099041692	0.06531315317876	0.179273742852678	0.0260053830523236	0.0269021203989555	0.0204156572549684	0.0803190230247079	0.0239763145083672	0.0259850316718728	0.0215113074991181	0.02818362320622	0.0188630546164457	0.045448043861719	0.0116525565622826	0.168046180239439	0.115694737144588	0.0165239007559114	0.0165239007559114	0.0224922719415022	0.181444991789819	0.022402830870856	0.022402830870856	0	0.0278329702460625	0.0815324749862044	0.0952529637376379	0.0223713428425835	0.0521121966305049	0.0248503999690748	0.083806900148112
hsa-mir-596	0.209156278150903	0.214421318028265	0.217819083053937	0.165598665891647	0.142165024700238	0.197408581229143	0.187807360236224	0.146651155452339	0.146536185373697	0.15454772942738	0.154765254024282	0.141812602624117	0.169103836932984	0.106029616151733	0.112738699930016	0.198934157016203	0.162724530930528	0.185552472676338	0.274835020191404	0.0963774822353898	0.0894150429612252	0.0959223486589036	0.200456916495018	0.201500831515673	0.204880656944024	0.167106780884549	0.169897678211162	0.166843404921412	0.13236452562238	0.217356184288998	0.193995513980002	0.168401643884746	0.17927765853932	0.287340303836012	0.0897328239587231	0.105413021597174	0.11248777361262	0.0848257457327948	0.256830693011234	0.273726664589457	0.273726664589457	0.0389744541349663	0.217534705082056	0.197262926220964	0.178912385552272	0.161795864425909	0.258264400584216	0.159012962971529	0.132053919561256
hsa-mir-600	0.0486413130484684	0.0521156925519304	0.0521156925519304	0.00447878177135819	0.0047208780833235	0.00529310572978695	0.0613922424865143	0.00582241630276565	0.00563459642203127	0.00602318927872308	0.00563459642203127	0.0100131699938163	0.00845643540181445	0.00919328889910365	0.0083177375753795	0	0.00730551774948544	0.00698689956331878	0.00646935144751739	0.00388161086851043	0.00426030461177974	0.0146216169663276	0.0154515269210975	0.0160033671682795	0.00794959511085187	0.00623830318153462	0.00972957356254896	0.00958511360291922	0.00456647511697981	0.0083177375753795	0.0109170305676856	0.0303831723968264	0	0.16311858076564	0.0104599935669104	0.00485201358563804	0.00485201358563804	0.00529310572978695	0.181818181818182	0.0102748522989982	0.0102748522989982	0	0.0102748522989982	0.00787323296031001	0.0645607831642405	0.00396982929734021	0.0405228758169935	0.00870937600584709	0.0475338581845133
hsa-mir-601	0.190945801297296	0.185323086934068	0.185876796790103	0.11583101884316	0.112450709866381	0.100597815380819	0.161414731986438	0.154387167511573	0.159260844388905	0.180720482762253	0.121053805080034	0.144171792387268	0.165382426480559	0.175388790364537	0.164706169229575	0.157177717865294	0.118686912784304	0.183941981750878	0.167042967503751	0.105187578462805	0.086513967467297	0.154444314373929	0.153718489195437	0.1571652150001	0.164039210196754	0.142329931472561	0.0995669463306931	0.109494892093728	0.119058276904531	0.180229800618226	0.183099925808027	0.251167153488404	0.16872681246481	0.358016659548555	0.17209116944701	0.0611177570068733	0.0605052777840904	0.148704540527309	0.2125038804008	0.188560970278482	0.188560970278482	0.0272727272727273	0.192711640715633	0.170175189445564	0.204320749291433	0.124753562965633	0.121962434013502	0.120562967355322	0.125947285977092
hsa-mir-602	0.210224695391018	0.213572856036287	0.216429289220589	0.179475562048474	0.20622626720467	0.166447242453866	0.210293654928267	0.165763512702997	0.169558718106097	0.177411077018243	0.200601684662437	0.169927996275266	0.246655212227912	0.192214251299426	0.183205871723725	0.252286989547359	0.225426610739383	0.156666928816931	0.229491165608848	0.150956460077009	0.149860519916695	0.303809272815335	0.179182763748738	0.180346235641524	0.1675277660837	0.222493789166565	0.133200217271244	0.143480787596772	0.142937138886729	0.185495366193534	0.0957166182047693	0.25895510784148	0.178749308855402	0.349369464761404	0.187037243925225	0.0705776805098699	0.0914729041670605	0.146356327981761	0.353920778503097	0.248634365794483	0.248634365794483	0.0226876090750436	0.198225549838013	0.245956741866379	0.218965926408632	0.136939691484839	0.222140959480933	0.164792954773292	0.156767561323927
hsa-mir-608	0.365540715069862	0.371072972487681	0.373805212924839	0.342951381273102	0.334147927970606	0.323784014402699	0.39028085258714	0.336481094529172	0.335181785857061	0.367143437402394	0.354918532233059	0.275521931676192	0.324552013451841	0.365562011979796	0.348914234120004	0.323365035893669	0.294089845279357	0.33831366225144	0.386307120779749	0.239345863023144	0.221295768738342	0.319435519807947	0.315415513893066	0.317847442857812	0.320137268498765	0.319685615090011	0.25234087677242	0.27169147533004	0.254361365480291	0.407551362519183	0.276254329296433	0.472384758053881	0.299133776282193	0.39215471705552	0.260676283771316	0.197502580854319	0.209612769836697	0.302383600826707	0.345259139364212	0.434208212005924	0.434208212005924	0.0632966920155094	0.436247139628269	0.353634953113002	0.313402064507958	0.280073479434482	0.34168111886317	0.287513583011039	0.22060270428632
hsa-mir-611	0.0486413130484684	0.0521156925519304	0.0521156925519304	0.00447878177135819	0.0047208780833235	0.00529310572978695	0.0613922424865143	0.00582241630276565	0.00563459642203127	0.00602318927872308	0.00563459642203127	0.0100131699938163	0.00845643540181445	0.00919328889910365	0.0083177375753795	0	0.00730551774948544	0.00698689956331878	0.00646935144751739	0.00388161086851043	0.00426030461177974	0.0146216169663276	0.0154515269210975	0.0160033671682795	0.00794959511085187	0.00623830318153462	0.00972957356254896	0.00958511360291922	0.00456647511697981	0.0083177375753795	0.0109170305676856	0.0303831723968264	0	0.16311858076564	0.0104599935669104	0.00485201358563804	0.00485201358563804	0.00529310572978695	0.181818181818182	0.0102748522989982	0.0102748522989982	0	0.0102748522989982	0.00787323296031001	0.0645607831642405	0.00396982929734021	0.0405228758169935	0.00870937600584709	0.0475338581845133
hsa-mir-612	0.210595726098575	0.214047636808215	0.216970498671221	0.163625400072207	0.157857188134571	0.165661653030645	0.198689539179823	0.164879842698469	0.168821262958057	0.176886203490739	0.200312852947813	0.172636597793144	0.176998457844074	0.197391466327452	0.187502959041216	0.188477641096831	0.17274212828558	0.159282197204547	0.231800308493622	0.105298306446214	0.0998278768886735	0.199720047456386	0.182199857515732	0.183507486845062	0.170560758981576	0.164258056059857	0.124624249819855	0.133804307517354	0.138167454861651	0.182506417559787	0.0984914963744387	0.270307451648318	0.182843825133424	0.366749432362904	0.100822603658432	0.0672201801235097	0.088680139555219	0.145812832780191	0.376025014150112	0.257521277742014	0.257521277742014	0.0272251308900524	0.199826119698245	0.190444298286555	0.204114386408759	0.129606432056044	0.231039026730401	0.160839417819856	0.128114016209395
hsa-mir-615	0.289053352565819	0.291126060774331	0.293919017665649	0.246699729367224	0.243061796683568	0.23904216288978	0.287411476182179	0.251916797646189	0.253066459215575	0.271210994613194	0.275274582072562	0.20550380264296	0.249424199790034	0.265462035623994	0.251237500888593	0.291704267245189	0.236289249864405	0.26443521624526	0.313672265822502	0.173784038409512	0.142270803085832	0.245091761738068	0.245239333874622	0.246973203944703	0.241751140617857	0.267283497662826	0.215689515104577	0.218356942192086	0.230235543340913	0.308506453818638	0.211217200064094	0.340362727938401	0.282989850983899	0.423371916533624	0.197811223322804	0.103949593489912	0.12517462348739	0.225115727939867	0.335443080596321	0.32372092430211	0.32372092430211	0.0291700385328278	0.314762391999298	0.274937105246323	0.299149326526261	0.228881131413023	0.399747123387823	0.232316447044119	0.184839911017432
hsa-mir-622	0.242891257651555	0.240981472128088	0.241510572657189	0.178774149079177	0.178710012063039	0.156457994248898	0.23118116941996	0.212941769826829	0.215806565643281	0.240844042705562	0.178996583310987	0.155676322538636	0.22750034078334	0.247210091599388	0.231432580456102	0.252598829181654	0.17624363209242	0.273973216145263	0.251749219923469	0.160384854050405	0.126113720887582	0.205130488722302	0.20396786754032	0.208813171626775	0.220729876805097	0.242575862405789	0.157036262436105	0.174962365241271	0.17191202783688	0.285013713383334	0.278503784121702	0.334289669867835	0.23447528998554	0.354514026049802	0.256187530499306	0.107096771658499	0.106515701626628	0.219883298973858	0.200441239642881	0.266247183645423	0.266247183645423	0.0325070066711404	0.316432695900589	0.249391537217687	0.267172105356754	0.203591252020557	0.220285505625275	0.184593184196736	0.161883983725652
hsa-mir-629	0.545600488191878	0.527432678284987	0.530625526305421	0.506131194542642	0.483992334496613	0.51686855750683	0.525626673682723	0.54556360294954	0.542842854708188	0.545572150516722	0.506786926556709	0.535303351316043	0.622533535300828	0.476734460563312	0.507526108504941	0.568203692922531	0.513709441012553	0.539175160118604	0.568216790592801	0.388168566539116	0.338312211836826	0.501274742419927	0.523973853113063	0.492177911482774	0.508107542549329	0.501238810061588	0.419413022312123	0.424369484730707	0.494669835655261	0.635573258082198	0.54032235440832	0.560719460776269	0.49547654840075	0.574924648096339	0.446395885804845	0.313039750632248	0.300059304256943	0.552802707541482	0.474646443839593	0.613917004330535	0.613917004330535	0.176229596472018	0.548304215822763	0.54523283978568	0.471700104321729	0.454194110367617	0.399267366283086	0.457329613023728	0.392412580365323
hsa-mir-637	0.207773285130182	0.210883614854834	0.207327365396945	0.162636435442918	0.161392900156414	0.164394735798784	0.250497826637284	0.175999346071389	0.179381873863562	0.165830815772568	0.198919354340494	0.184636993673233	0.172095112378607	0.287929913816036	0.271320578179605	0.175014952447058	0.183860306155471	0.173680818088773	0.240463698065629	0.187706115634406	0.192573363580355	0.28658850971495	0.199041803406894	0.20080835813082	0.190640061323915	0.168407305899313	0.137160203949368	0.147829852876705	0.187769062463778	0.19259921644522	0.0881239704402873	0.255313297672886	0.197825365472109	0.348312865030634	0.137274164065412	0.227823144220341	0.248182592911962	0.227615579773459	0.367165345223125	0.246054864253527	0.246054864253527	0.0743721960376161	0.199073132270545	0.184223347825464	0.203376835457394	0.143178343559945	0.218770972218622	0.219626026838979	0.162179744810659
hsa-mir-638	0.419280786515168	0.421852653353683	0.428160631090232	0.407366313333855	0.383528779359857	0.378470425899137	0.412598947500865	0.3684187921938	0.366890529967284	0.401344747529345	0.383612605845206	0.343744280251268	0.464383302737067	0.417572230385046	0.405594235620318	0.432821351311698	0.400148544720695	0.369626652740384	0.455335782659056	0.318730957747097	0.301802860080115	0.397790251323661	0.379746354885907	0.381667679311219	0.382709529653621	0.454693488960932	0.372793885982624	0.370617120912687	0.351685754172999	0.451726298003949	0.395449307715443	0.402157943603854	0.319809663355454	0.329416812302992	0.400860831532537	0.257376599921812	0.228297533751339	0.323612033412524	0.381134060093783	0.507125980141328	0.507125980141328	0.230468206501083	0.480825112995964	0.429713626950657	0.435608878048378	0.39064635811078	0.287074900350998	0.399207587344098	0.327816006717065
hsa-mir-642a	0.216654983840271	0.189868084932945	0.190476912939034	0.190173720643572	0.192169770766994	0.210497468784203	0.211319252874798	0.170619912490014	0.16873893467168	0.180418910194314	0.17012144815138	0.29422743603887	0.272113870397381	0.115654293914963	0.177430381087813	0.137677174008317	0.17952816215336	0.220389219495836	0.229813810444492	0.173360253521211	0.138775869912001	0.156139747504414	0.155873344778513	0.159167212646845	0.165461504461291	0.139523280129247	0.166371455266662	0.185107085817025	0.186163134379511	0.323720231288477	0.175860771139956	0.147813001465146	0.245164238632025	0.365478746124154	0.175221546005299	0.18195657364762	0.181054321945601	0.232839926331387	0.230475652578723	0.132143040695216	0.132143040695216	0.0418151703551326	0.163208455098662	0.306679573369401	0.18407519264573	0.164810829153661	0.148646355646931	0.173284707319357	0.172422264503397
hsa-mir-654	0.0486413130484684	0.0521156925519304	0.0521156925519304	0.00447878177135819	0.0047208780833235	0.00529310572978695	0.0613922424865143	0.00582241630276565	0.00563459642203127	0.00602318927872308	0.00563459642203127	0.0100131699938163	0.00845643540181445	0.00919328889910365	0.0083177375753795	0	0.00730551774948544	0.00698689956331878	0.00646935144751739	0.00388161086851043	0.00426030461177974	0.0146216169663276	0.0154515269210975	0.0160033671682795	0.00794959511085187	0.00623830318153462	0.00972957356254896	0.00958511360291922	0.00456647511697981	0.0083177375753795	0.0109170305676856	0.0303831723968264	0	0.16311858076564	0.0104599935669104	0.00485201358563804	0.00485201358563804	0.00529310572978695	0.181818181818182	0.0102748522989982	0.0102748522989982	0	0.0102748522989982	0.00787323296031001	0.0645607831642405	0.00396982929734021	0.0405228758169935	0.00870937600584709	0.0475338581845133
hsa-mir-657	0.210595726098575	0.214047636808215	0.216970498671221	0.163625400072207	0.157857188134571	0.165661653030645	0.198689539179823	0.164879842698469	0.168821262958057	0.176886203490739	0.200312852947813	0.172636597793144	0.176998457844074	0.197391466327452	0.187502959041216	0.188477641096831	0.17274212828558	0.159282197204547	0.231800308493622	0.105298306446214	0.0998278768886735	0.199720047456386	0.182199857515732	0.183507486845062	0.170560758981576	0.164258056059857	0.124624249819855	0.133804307517354	0.138167454861651	0.182506417559787	0.0984914963744387	0.270307451648318	0.182843825133424	0.366749432362904	0.100822603658432	0.0672201801235097	0.088680139555219	0.145812832780191	0.376025014150112	0.257521277742014	0.257521277742014	0.0272251308900524	0.199826119698245	0.190444298286555	0.204114386408759	0.129606432056044	0.231039026730401	0.160839417819856	0.128114016209395
hsa-mir-662	0.0486413130484684	0.0521156925519304	0.0521156925519304	0.00447878177135819	0.0047208780833235	0.00529310572978695	0.0613922424865143	0.00582241630276565	0.00563459642203127	0.00602318927872308	0.00563459642203127	0.0100131699938163	0.00845643540181445	0.00919328889910365	0.0083177375753795	0	0.00730551774948544	0.00698689956331878	0.00646935144751739	0.00388161086851043	0.00426030461177974	0.0146216169663276	0.0154515269210975	0.0160033671682795	0.00794959511085187	0.00623830318153462	0.00972957356254896	0.00958511360291922	0.00456647511697981	0.0083177375753795	0.0109170305676856	0.0303831723968264	0	0.16311858076564	0.0104599935669104	0.00485201358563804	0.00485201358563804	0.00529310572978695	0.181818181818182	0.0102748522989982	0.0102748522989982	0	0.0102748522989982	0.00787323296031001	0.0645607831642405	0.00396982929734021	0.0405228758169935	0.00870937600584709	0.0475338581845133
hsa-mir-769	0.0486413130484684	0.0521156925519304	0.0521156925519304	0.00447878177135819	0.0047208780833235	0.00529310572978695	0.0613922424865143	0.00582241630276565	0.00563459642203127	0.00602318927872308	0.00563459642203127	0.0100131699938163	0.00845643540181445	0.00919328889910365	0.0083177375753795	0	0.00730551774948544	0.00698689956331878	0.00646935144751739	0.00388161086851043	0.00426030461177974	0.0146216169663276	0.0154515269210975	0.0160033671682795	0.00794959511085187	0.00623830318153462	0.00972957356254896	0.00958511360291922	0.00456647511697981	0.0083177375753795	0.0109170305676856	0.0303831723968264	0	0.16311858076564	0.0104599935669104	0.00485201358563804	0.00485201358563804	0.00529310572978695	0.181818181818182	0.0102748522989982	0.0102748522989982	0	0.0102748522989982	0.00787323296031001	0.0645607831642405	0.00396982929734021	0.0405228758169935	0.00870937600584709	0.0475338581845133
hsa-mir-153-1	0.364406017312363	0.328322268464182	0.339205353041296	0.320094696521249	0.322714934017977	0.369069897663546	0.264994110591602	0.294781523699347	0.293550422227223	0.297404914966567	0.31255086833075	0.3152770649628	0.391329281423909	0.405820444976947	0.397332969754113	0.472203367627097	0.396464441539712	0.413094928558364	0.425670333891983	0.250609474801799	0.199478915629019	0.24738682412508	0.530197419048848	0.536503535088984	0.554494205439293	0.336305108850373	0.377023892929584	0.399802044215205	0.302625827896373	0.384449592874091	0.436543805275257	0.33570315264546	0.390428255670199	0.355036984785152	0.307859341270606	0.228995951238522	0.244217613227852	0.276398457012086	0.295992465488715	0.433077408460895	0.433077408460895	0.0436272039003609	0.265412307402919	0.37709756744573	0.315115253770947	0.392973101534158	0.393795709658518	0.375138024058739	0.263743172510905
hsa-mir-532	0.370554279924254	0.374362061765686	0.381081429354619	0.380415926776885	0.374770162765998	0.408842629108699	0.412005123323319	0.462268253342665	0.457927584035337	0.429752556704322	0.419919506960683	0.337326302161821	0.396091049615151	0.342127462184352	0.450135685372837	0.490245222499631	0.394354729954451	0.385922885125717	0.433089006745452	0.262054852755102	0.18871605081912	0.327093464630352	0.323613185797941	0.323960472854127	0.333591414015277	0.416794030965731	0.318897230428871	0.330026847482367	0.352216047564453	0.421410892207322	0.309983910034396	0.338788058088196	0.36638332296487	0.31111981485523	0.235570165976939	0.183583486428546	0.232066247338064	0.27793250452414	0.265074786824505	0.417974583779496	0.417974583779496	0.0952879001250003	0.359806610300308	0.428215130448661	0.293770450387885	0.331598723363494	0.301603891746842	0.350339120522746	0.219628405101907
hsa-mir-561	0.157876287785344	0.15252730660312	0.153002733341578	0.150242449042034	0.14499595289918	0.126576983000286	0.148793151546311	0.148537457046505	0.151684123052263	0.159778994347833	0.138370119054452	0.101927069494088	0.15941223473817	0.173474607958823	0.165428605044214	0.181882141726394	0.124303879067103	0.180750702923939	0.168604307793	0.11670803599278	0.0987693894504176	0.154478349396901	0.161666734968946	0.143946061517522	0.154912505890325	0.186465493860346	0.171200236328304	0.180509877075719	0.147246158720999	0.1808235945961	0.169825311603292	0.218538953666078	0.165992055975191	0.239006178274371	0.129937590099967	0.108042267175027	0.110191123835547	0.163905314586298	0.0553907574924472	0.206197095450933	0.206197095450933	0.0410942249240122	0.174161297926007	0.157099365996039	0.152144302359692	0.166147840505056	0.149440951637105	0.157371075363976	0.108817562132518
hsa-mir-371a	0.390225064317758	0.382649633969175	0.388831452150993	0.349617024503559	0.333493622011399	0.3809579517968	0.330982888591067	0.35828444285946	0.357055221955017	0.38620757264689	0.364700967272106	0.382901795704504	0.443965531670152	0.356277480273902	0.360655014913222	0.470759990455901	0.450199217091935	0.372448024500372	0.535138854455853	0.286279753860769	0.266667496411186	0.349724855778402	0.418860202705255	0.420399879130422	0.414679319905097	0.399650184931497	0.40274123620501	0.407532038490348	0.369216811836816	0.495530287412835	0.382845286551879	0.455263982515064	0.42942787697472	0.347873188008319	0.324351121252221	0.244832687262785	0.256943909955262	0.361282979655483	0.226368457732734	0.516741225900108	0.516741225900108	0.0783902217691549	0.385758381604028	0.512044755223343	0.39869002161871	0.413138666013961	0.340869757626759	0.437469511180747	0.296337094180764
hsa-mir-190a	0.299654552300052	0.302661727411021	0.305393967848179	0.302622846513164	0.300650694328276	0.294984593501228	0.303589597807008	0.304286156717335	0.306306552239697	0.32441249476932	0.327918108684031	0.262548586964016	0.31072304654674	0.372870617769006	0.364661568394733	0.394240581073379	0.296476946622872	0.364860275452779	0.466512863274815	0.197682204574115	0.1711325539393	0.32061626665016	0.382893855311214	0.38921904438725	0.407490566839542	0.279398149333531	0.236518464720623	0.253922582708696	0.264424170122452	0.345820675916059	0.388321351131759	0.403071241945715	0.316831699522689	0.251557501906015	0.260446285026592	0.14528976433998	0.167811250000034	0.292609167816542	0.236482550540603	0.400072054773738	0.400072054773738	0.0505473817299915	0.33852836964328	0.310107385466368	0.281278735661562	0.277442573363829	0.360854110235544	0.332226474089304	0.180925790356511
hsa-mir-217	0.283302651573592	0.289043002766979	0.291835959658297	0.290931050816791	0.327739604031217	0.310784465467418	0.288145475143069	0.315416674761714	0.317169125504016	0.336489876627067	0.341827371373136	0.254432626563796	0.292500504305222	0.306697631009483	0.365051257627734	0.370350766832751	0.31464695099299	0.322012855348667	0.350612738053663	0.188604904007719	0.144304336891087	0.321413828255202	0.320724773285184	0.3226738325004	0.334468065195255	0.275621491945111	0.221494761113772	0.237631557990461	0.240179411644085	0.262665247211763	0.254000792943953	0.293039478034948	0.254672081465993	0.245753395716362	0.212147321559838	0.113694126664023	0.165082988106345	0.234658425902841	0.233362678721081	0.319336592575761	0.319336592575761	0.0456186996729439	0.244841338228603	0.293415446356032	0.262483458873402	0.249269659686352	0.25113108175266	0.259269203107375	0.163306995634935
hsa-mir-188	0.181380703486484	0.178406923450316	0.178960633306352	0.167728836211149	0.149099813798806	0.122855218242101	0.151769855137851	0.143186977013186	0.146500845519985	0.165870926006845	0.14088266697293	0.116641071313323	0.145789815513038	0.154014985255008	0.145275437311821	0.1546657417283	0.0982765599786889	0.187673471742372	0.202430323154764	0.114062842349189	0.0953708352933395	0.130222657813517	0.121545115286409	0.123882414404554	0.136506640414819	0.169357337469487	0.132952843326713	0.149530518945772	0.132235337503694	0.225658028084557	0.124888171250592	0.204972103860082	0.183624896617278	0.152323934251466	0.124797851401108	0.0964527723439403	0.0958402931211575	0.136967314160474	0.0412393328079144	0.167899469922537	0.167899469922537	0.0363912683061619	0.307537834860954	0.20419997320524	0.134124821695627	0.148686152907304	0.284269612243687	0.132899500050008	0.0873444828796749
hsa-mir-301a	0.477089547954891	0.455582683375854	0.457954061868482	0.438436928263665	0.435923662933243	0.39714735755613	0.340222366867103	0.366720479937039	0.365378202500115	0.417817210570367	0.366496165018496	0.465351214643014	0.452907800657058	0.512830729826324	0.490078204373469	0.427906705814167	0.437795457721927	0.52186061441732	0.463642569971833	0.398967148713833	0.392495674713696	0.411309526636667	0.438243419416756	0.445780978710386	0.464254388459781	0.384565366738976	0.365566109484577	0.382360024529965	0.457943395741509	0.524886952061508	0.419529078516088	0.459337909602839	0.540323228319236	0.387149314011753	0.4891285937252	0.318983520024019	0.301017430758135	0.453763763850712	0.353199542939781	0.536721228140969	0.536721228140969	0.191386482196972	0.555903805791374	0.447068250272114	0.330928518844218	0.410076982825668	0.45267735429594	0.381275799384634	0.372944898260304
hsa-mir-301b	0.300448514230729	0.274942621774798	0.277465144297321	0.282065302430941	0.272359676029019	0.293416432575942	0.191333886342977	0.209452549204079	0.209594701118245	0.224057555800649	0.229681462818669	0.347242368962996	0.286929241446597	0.246594104848715	0.237989994280171	0.226708446956805	0.290777187215067	0.268609391707279	0.29412820520684	0.206953838580752	0.207027709953369	0.216472050291606	0.245148300901188	0.248765829120311	0.252474084786636	0.210047714232683	0.228632428130016	0.249325354193929	0.239747822476855	0.344659560447737	0.203332778946212	0.296885735768513	0.335720892446103	0.298280213829684	0.335356435496127	0.217990106054471	0.228371379503572	0.220566557192817	0.13030370031431	0.357699524407397	0.357699524407397	0.0765624195980795	0.347442346912523	0.329645695874362	0.151612540097242	0.249434040997759	0.244713010524664	0.239002203809286	0.17036783685162
hsa-mir-337	0.303490902622889	0.308144170116596	0.310007524153863	0.341960969325839	0.261485557967539	0.268201673184717	0.273051841160516	0.264538021160961	0.263641524035266	0.324121565983309	0.264953089815637	0.271447783594872	0.286471050608381	0.302128884865435	0.286425775664421	0.291133887473016	0.194083889781175	0.303919382270289	0.276843412783538	0.224741195188192	0.210200569892605	0.176291138647566	0.263324299220987	0.26386603126978	0.285724093617886	0.291909343821359	0.287687057352485	0.27304804351171	0.266223206716915	0.378248711263961	0.289732638695186	0.241463198668162	0.34396486202499	0.230677635253726	0.245540128464295	0.160196271460757	0.136922987212321	0.260549772857241	0.27546061985467	0.329856130852891	0.329856130852891	0.215301793832753	0.390280213187733	0.24413930455086	0.249720461233726	0.282065935904595	0.383780662072525	0.241127608278104	0.232249843818673
hsa-mir-376a-1	0.37889496799126	0.391847445081142	0.395092838715983	0.351248324319806	0.324321117371551	0.412103882535568	0.295796971345866	0.318562562893346	0.317817771761236	0.349957461292869	0.346963991376294	0.334432865968948	0.351996640127697	0.305690430426845	0.301096361274677	0.461748131117656	0.327805546526102	0.343972762958545	0.522551162020888	0.232927069736869	0.232149319290441	0.222977587046783	0.44645738956996	0.454887978922071	0.477222293490241	0.385612256864214	0.295696454665792	0.293827548325818	0.287409504781459	0.391297097380112	0.382397377746416	0.269886277255882	0.419264889613816	0.262729618934906	0.269299097111613	0.232544212125736	0.216125583075541	0.23983400494654	0.492606969812301	0.573923452577246	0.573923452577246	0.228356420968914	0.386543550266216	0.26554427781433	0.317062919634636	0.324445617850818	0.446051477477033	0.322364954864689	0.220034300423257
hsa-mir-376a-2	0.37889496799126	0.391847445081142	0.395092838715983	0.351248324319806	0.324321117371551	0.412103882535568	0.295796971345866	0.318562562893346	0.317817771761236	0.349957461292869	0.346963991376294	0.334432865968948	0.351996640127697	0.305690430426845	0.301096361274677	0.461748131117656	0.327805546526102	0.343972762958545	0.522551162020888	0.232927069736869	0.232149319290441	0.222977587046783	0.44645738956996	0.454887978922071	0.477222293490241	0.385612256864214	0.295696454665792	0.293827548325818	0.287409504781459	0.391297097380112	0.382397377746416	0.269886277255882	0.419264889613816	0.262729618934906	0.269299097111613	0.232544212125736	0.216125583075541	0.23983400494654	0.492606969812301	0.573923452577246	0.573923452577246	0.228356420968914	0.386543550266216	0.26554427781433	0.317062919634636	0.324445617850818	0.446051477477033	0.322364954864689	0.220034300423257
hsa-mir-409	0.375863274076644	0.344948492813888	0.347823708455061	0.329604798522635	0.31405210858611	0.346535870630971	0.266894644001506	0.324488643101389	0.324095759337078	0.352708100987154	0.314282111933495	0.378982204178671	0.410304739559844	0.369749276153878	0.356578455707751	0.450162377489761	0.385732764890959	0.449943573764781	0.500411591667452	0.265912942615572	0.254162578775806	0.368129478804339	0.462384012262535	0.471714693097295	0.497626729672182	0.376067005774614	0.304638829025733	0.324891296584054	0.327804924409972	0.526478900966629	0.375812784385417	0.470460266830297	0.408704787128377	0.454376183151435	0.355546948902291	0.223480204961626	0.243237716863993	0.332475482696008	0.255373598389381	0.552107068864868	0.552107068864868	0.0717340849812702	0.481107019538773	0.436211779422313	0.286300131995681	0.338716783942375	0.419083606025939	0.339761807575777	0.23774765558806
hsa-mir-411	0.175610478055998	0.176801674159026	0.178795294573699	0.261053781339365	0.176375375725452	0.187675338717132	0.191958258159779	0.191370732093654	0.192065125493413	0.217602709289117	0.195492067532625	0.186576979594684	0.19481079574256	0.280408515224332	0.268532104094742	0.129479280102773	0.196790195887249	0.172187662487275	0.199538643496975	0.162345097551492	0.158248477966897	0.140060011909671	0.159742799553078	0.157682667046905	0.169105097638462	0.213984558270351	0.17235926886274	0.183983707571469	0.130521799199759	0.281368495001717	0.301376637224061	0.24302735038389	0.132753024286951	0.259699502737388	0.174815513351961	0.162817126111018	0.155735284243899	0.253594281303139	0.081956450212116	0.230228941643907	0.230228941643907	0.0634790228940738	0.292983629993007	0.199170991446957	0.157837944552166	0.191818437053787	0.0986401369988438	0.185724213576792	0.105688614969986
hsa-mir-376b	0.153878466242637	0.158967161120204	0.144501559154602	0.14322653931733	0.151462397362816	0.16636482131947	0.122722295408901	0.128095925917824	0.126594050326787	0.107463750149267	0.131987346276771	0.188864046793528	0.132165974484443	0.152423019865188	0.151633607531362	0.115449846420648	0.210325569883066	0.107345864681347	0.218911750342377	0.195070108013062	0.210559828006977	0.136415549316617	0.132081068489918	0.132050273235969	0.12292747660649	0.122246932453896	0.150700203493187	0.166447725837376	0.194103199404529	0.126308037880224	0.0863907201353165	0.183740326228432	0.257673787067008	0.14931068162612	0.244278365469261	0.233923737735666	0.248635968771413	0.186745316219718	0.184347993151949	0.25966093312238	0.25966093312238	0.140544041450777	0.0986241343480718	0.150209848497574	0.119982192176285	0.136641033256707	0.107277664092884	0.181757531729235	0.136335135701825
hsa-mir-328	0.41936701631628	0.423217523566838	0.412526166792532	0.417796998415121	0.36408855728876	0.415568420543567	0.434736541655707	0.403166162364914	0.401103466036498	0.432253174120025	0.36760457389486	0.414080232024608	0.468998489068861	0.433826922890855	0.467331341572654	0.435763342062364	0.398791795416959	0.527615391500167	0.54870561929645	0.50711088754362	0.48188556101009	0.402520131991226	0.487982534308834	0.494739535562011	0.522238372755573	0.433235508408338	0.442388574651661	0.45413826185608	0.477910415330039	0.50313531546696	0.438674666696353	0.435316402413916	0.472112669013539	0.311595729355097	0.417966324324833	0.464417749025288	0.477866153010454	0.559102887945436	0.344253968139189	0.47552262293743	0.47552262293743	0.173238478874122	0.346149090590394	0.451871554220297	0.450105324054286	0.439823516799069	0.376832813242623	0.447436217701257	0.398517055194266
hsa-mir-521-1	0.102093723293211	0.0653725779312634	0.0659394713552996	0.111685258011158	0.111349703459891	0.121185821426402	0.0669751957508068	0.0739961996820403	0.0749462666555896	0.0809416767344013	0.0769061365965497	0.134344876736255	0.141777429565581	0.0663669177168396	0.0688569248401875	0.118172530170913	0.106886694648251	0.131201845602624	0.0804928744100019	0.0816667066569261	0.0784638817785108	0.113977836870851	0.110871850590835	0.112911436652643	0.124724114373089	0.0630619493896292	0.0800285221521251	0.0887827959677679	0.0854901802910339	0.166881889278642	0.0553016579294322	0.0727122885665512	0.144793637635216	0.198484826050512	0.145634503073457	0.0873447098039145	0.0867152172693876	0.11748548228645	0.0420205501808259	0.0792754532194999	0.0792754532194999	0.0340909090909091	0.0604895174022062	0.153283884034639	0.0465783031220768	0.0949126883071356	0.0495379157039849	0.0848391403607898	0.0610374116057015
hsa-mir-521-2	0.102093723293211	0.0653725779312634	0.0659394713552996	0.111685258011158	0.111349703459891	0.121185821426402	0.0669751957508068	0.0739961996820403	0.0749462666555896	0.0809416767344013	0.0769061365965497	0.134344876736255	0.141777429565581	0.0663669177168396	0.0688569248401875	0.118172530170913	0.106886694648251	0.131201845602624	0.0804928744100019	0.0816667066569261	0.0784638817785108	0.113977836870851	0.110871850590835	0.112911436652643	0.124724114373089	0.0630619493896292	0.0800285221521251	0.0887827959677679	0.0854901802910339	0.166881889278642	0.0553016579294322	0.0727122885665512	0.144793637635216	0.198484826050512	0.145634503073457	0.0873447098039145	0.0867152172693876	0.11748548228645	0.0420205501808259	0.0792754532194999	0.0792754532194999	0.0340909090909091	0.0604895174022062	0.153283884034639	0.0465783031220768	0.0949126883071356	0.0495379157039849	0.0848391403607898	0.0610374116057015
hsa-mir-542	0.458962855418564	0.46367569545313	0.468580250357685	0.465203526172255	0.439574657932386	0.510528327304063	0.448346949573277	0.450577733180894	0.447157418410292	0.479750199381998	0.49894757497902	0.428822663188532	0.525441968512069	0.453549733190056	0.488882918463191	0.589725802251462	0.562755678209741	0.440129573419237	0.660413964037959	0.386584033007081	0.346424483410706	0.347092665360626	0.535986640573808	0.527874218403338	0.508707797174261	0.57690476886347	0.469712854565186	0.464366089257652	0.424596538650174	0.588324336587612	0.525654344600323	0.466175986243634	0.500385483980598	0.357786770237275	0.337386715805173	0.374524214587152	0.356163515310104	0.465234570225531	0.387620264407617	0.628477670979261	0.628477670979261	0.193874092737436	0.620003977721835	0.435596957277488	0.447038243650014	0.479340548116398	0.401557320704355	0.528623356701242	0.316591630709458
hsa-mir-298	0.171465753667563	0.172965057271013	0.172270073242696	0.17560652517989	0.16689973175637	0.18006235241129	0.182300837590427	0.248699146680058	0.247656315395381	0.198338672062431	0.19931964028323	0.189027767672761	0.198275317438126	0.220504908819437	0.211444729718791	0.103300136483939	0.158498915609168	0.187179332145782	0.197722527828874	0.196939303453627	0.19910687146999	0.219070966457105	0.24991940853738	0.255287092525663	0.276468665694536	0.164929158493262	0.148500749826527	0.158835016768911	0.165635709400733	0.224156576062948	0.207978970151481	0.266308499523321	0.139133985888075	0.141111169092548	0.236927785052376	0.215530690513899	0.213072368004547	0.190486952540964	0.189682815146164	0.211927454088719	0.211927454088719	0.105648208505263	0.192613042660155	0.185604409909415	0.111205805318678	0.139467427414246	0.12243320739811	0.196076815024579	0.151791485256917
hsa-mir-640	0.193368786557921	0.187225584579876	0.188580190239117	0.16583272544298	0.153691267983881	0.145239082568892	0.159610162294325	0.195910932287744	0.199378626084667	0.224160961005874	0.161314389107564	0.195505547497238	0.220254682626096	0.283437634987915	0.266837185643963	0.207163906769032	0.220827947467987	0.269005930453778	0.194566542637757	0.126620930438282	0.10876364501469	0.173198002620155	0.196155571716859	0.175890765893839	0.189931399980861	0.208952825991889	0.20050638149263	0.203291629322806	0.170500711643049	0.215948224476987	0.284685610096817	0.238558700753104	0.27271820019706	0.37909098093619	0.198349965330037	0.0803592179319845	0.0772166847169619	0.191301461988637	0.134662440827631	0.258643209857079	0.258643209857079	0.0989410081297869	0.210985786079069	0.17895826618797	0.235506435305498	0.180748151476434	0.223301284689503	0.145874837733075	0.175653987373961
hsa-mir-650	0.319822705597649	0.320737183448341	0.280858099620879	0.304605996775312	0.304824044726582	0.307869549015767	0.332670932908449	0.351149603071892	0.350016137086178	0.316045689562086	0.295673696253872	0.246137275980497	0.37335548888609	0.352934771898505	0.39450069310804	0.364401068272601	0.411001500862125	0.432547817213547	0.385315322845559	0.286988592312436	0.257113805368133	0.344073629029808	0.337073562996723	0.322921254408519	0.333953947114529	0.389410657117571	0.311051289683922	0.328044910189014	0.306404839179131	0.293119059330634	0.263620013816767	0.441613630920184	0.422176245981279	0.423573699917061	0.310950071020026	0.218853983554896	0.277538679323442	0.313305526183612	0.225522763554746	0.462847200640685	0.462847200640685	0.251329824585138	0.27769628447981	0.337519006735661	0.374816769557549	0.263891817508583	0.214642536274263	0.294272197871154	0.216848750006258
hsa-mir-193a	0.597118118019052	0.55889936071598	0.58221186071598	0.562671390277319	0.591047259600398	0.613138413580867	0.522646389671266	0.546538780380003	0.542052941459336	0.559570689833486	0.572049324434752	0.590785625588209	0.531921306584299	0.547619512475967	0.571661135696811	0.619162931117459	0.526317624677859	0.561257274957952	0.585880525321844	0.528458000014382	0.476486056227818	0.417227116858878	0.652358051229583	0.660880966742976	0.60970402698215	0.570487827263319	0.551181259068474	0.54776914926501	0.563177288505379	0.587947443333165	0.42679054853027	0.465555381881681	0.573878621910101	0.450800673920933	0.477351501862156	0.474223667229362	0.480377974791811	0.510722655233888	0.401031567376049	0.607234720201189	0.607234720201189	0.239887787694826	0.466705102074266	0.527095883612196	0.580762351484169	0.600338431812755	0.407430938780893	0.576220319232166	0.465625692433514
hsa-mir-302e	0.331903051987208	0.326608473026884	0.333371758051038	0.30920534847254	0.274233450737366	0.288128779733643	0.247583861762812	0.303971478098643	0.30415892955416	0.329541071158011	0.3196711926803	0.360880359179451	0.347420400987883	0.391510212086447	0.373756638793342	0.326785199195899	0.317178464184383	0.313471282627583	0.416774192743194	0.235370245756682	0.22053713551222	0.226452423843529	0.301755369805283	0.304045245258059	0.284927333786377	0.33742427662976	0.267957553832175	0.288034084149759	0.259372468727783	0.333027921420232	0.373864945520044	0.428502403554861	0.383923379289746	0.506521923841789	0.239349198928705	0.186105041010378	0.203327042266314	0.301978038936736	0.175095416237893	0.400017062772368	0.400017062772368	0.075973274265769	0.381987135665549	0.384115603548619	0.306817056185377	0.303912827813496	0.287008760311021	0.311804119529731	0.164502780917025
hsa-mir-302f	0.359490423100076	0.356110120059293	0.36272637714814	0.338036380544901	0.30707445881403	0.295823185829447	0.256506269781593	0.311878840662753	0.312303235880027	0.341347342239493	0.327840515650595	0.395461764846513	0.385204850011012	0.395994991919182	0.378592779171182	0.333148872421963	0.324298306237072	0.327936465228183	0.420353075829958	0.245131127527814	0.227437531178802	0.235076532027678	0.314317025372776	0.316927893954137	0.299801908605211	0.344085534495554	0.272891126663486	0.293313943629872	0.282949865268064	0.339387748453381	0.380047606321727	0.487839613462241	0.428429331393665	0.560757295888893	0.254407105998384	0.218866719532312	0.235658170756849	0.314069157444557	0.178071117935635	0.40360444181828	0.40360444181828	0.081182497335489	0.387226967169521	0.422911376502143	0.319674741731308	0.333005389963843	0.295084547901887	0.337110940498531	0.184181321470586
hsa-mir-1296	0.102093723293211	0.0653725779312634	0.0659394713552996	0.111685258011158	0.111349703459891	0.121185821426402	0.0669751957508068	0.0739961996820403	0.0749462666555896	0.0809416767344013	0.0769061365965497	0.134344876736255	0.141777429565581	0.0663669177168396	0.0688569248401875	0.118172530170913	0.106886694648251	0.131201845602624	0.0804928744100019	0.0816667066569261	0.0784638817785108	0.113977836870851	0.110871850590835	0.112911436652643	0.124724114373089	0.0630619493896292	0.0800285221521251	0.0887827959677679	0.0854901802910339	0.166881889278642	0.0553016579294322	0.0727122885665512	0.144793637635216	0.198484826050512	0.145634503073457	0.0873447098039145	0.0867152172693876	0.11748548228645	0.0420205501808259	0.0792754532194999	0.0792754532194999	0.0340909090909091	0.0604895174022062	0.153283884034639	0.0465783031220768	0.0949126883071356	0.0495379157039849	0.0848391403607898	0.0610374116057015
hsa-mir-519d	0.262137166217485	0.232754811263746	0.235487051700905	0.278333108739207	0.265185053941143	0.281748071375349	0.222303005058185	0.239379879140728	0.240854890908287	0.255366299045727	0.274716443487845	0.325192435049579	0.308264455176761	0.319355606396738	0.304207157884999	0.259888284439815	0.275328309037107	0.308026540589535	0.306138290820471	0.215502821409224	0.215829243149549	0.309482530481675	0.305890084984946	0.310940443673064	0.321114179844578	0.259746098464702	0.211517171282356	0.229179019621025	0.227458016291139	0.35383317019869	0.221877429150124	0.346705650547979	0.285652848613241	0.359118341531038	0.297307264086681	0.192073632693623	0.208898651875838	0.28460018347026	0.218667602346496	0.342205889300119	0.342205889300119	0.112033183486905	0.359592980311576	0.328959100801948	0.179471645529593	0.224483750038948	0.211855740362448	0.24016932997328	0.188684937350811
hsa-mir-493	0.336308793806301	0.334435740171163	0.341392261910294	0.321323504540895	0.315623411554348	0.323816239198246	0.318038241558421	0.343841631562691	0.34233202183248	0.360584914323016	0.361054289475062	0.338497408654455	0.388556662322651	0.371823011973946	0.355446227524041	0.326616594048169	0.31086889090431	0.442057344251002	0.452496290034627	0.269493007597272	0.241355082331648	0.307816961404827	0.309773554466268	0.314891934247718	0.325474445306266	0.31938105819835	0.286625630707792	0.314537890591606	0.303644679119723	0.455914958238287	0.319375870795878	0.464166794966137	0.35605852019302	0.288907744051823	0.302201423430152	0.216355674467443	0.233247930813472	0.348456378888699	0.277162064612718	0.427269989846572	0.427269989846572	0.0758053971608198	0.423888337714516	0.460676149357727	0.302341045800437	0.319457843140572	0.320415579093025	0.318677095524593	0.21929064903242
hsa-mir-519c	0.385263570560072	0.38194172687847	0.388518129199553	0.352562313984608	0.360140011998458	0.336273006489935	0.325156820346776	0.368848011235191	0.367678140736083	0.402103733627032	0.339806591112365	0.383424975645042	0.434788564493323	0.437015520052865	0.422607828826733	0.391274941075867	0.354149248686671	0.392584954485265	0.427969695547118	0.274161253650565	0.25120420898144	0.325127801862597	0.383642324499371	0.385798152514503	0.402411295599644	0.414531771032733	0.336868113228814	0.348024920923233	0.324632102150971	0.466243372287048	0.388490310798537	0.536391044662062	0.401476432414317	0.388507082859397	0.403268094102228	0.258848742394801	0.259934517214358	0.312828024858874	0.163643730328982	0.492575838003798	0.492575838003798	0.154582555874021	0.479674065047603	0.436929559103944	0.311846031868092	0.399060292798679	0.263105192112921	0.364321286651306	0.271146278509651
hsa-mir-138-1	0.582221663906463	0.596364009413998	0.601515524565513	0.554149400574816	0.543209844675499	0.648745989907573	0.550498549337535	0.572929865333908	0.567570987012526	0.606856725325628	0.621540483310561	0.622238055434597	0.688444077166885	0.426956505582888	0.492058936296286	0.610648360993387	0.58420085450903	0.51690910077602	0.738094125988211	0.438510176111145	0.394722958208887	0.428211320093555	0.592932237941513	0.564302535968599	0.544580071554998	0.623464234084891	0.56779323084859	0.560410083094	0.53039039190105	0.624143319362644	0.514229187361479	0.497537384175731	0.599634028861885	0.468809249951392	0.332134902303114	0.380859645476243	0.392144083737602	0.458589453476564	0.458818313704279	0.652389629967904	0.652389629967904	0.177530754487771	0.447522988351358	0.571197261773346	0.52842240826096	0.574156127630378	0.520525970322721	0.573075591770286	0.431576148233058
hsa-mir-138-2	0.582221663906463	0.596364009413998	0.601515524565513	0.554149400574816	0.543209844675499	0.648745989907573	0.550498549337535	0.572929865333908	0.567570987012526	0.606856725325628	0.621540483310561	0.622238055434597	0.688444077166885	0.426956505582888	0.492058936296286	0.610648360993387	0.58420085450903	0.51690910077602	0.738094125988211	0.438510176111145	0.394722958208887	0.428211320093555	0.592932237941513	0.564302535968599	0.544580071554998	0.623464234084891	0.56779323084859	0.560410083094	0.53039039190105	0.624143319362644	0.514229187361479	0.497537384175731	0.599634028861885	0.468809249951392	0.332134902303114	0.380859645476243	0.392144083737602	0.458589453476564	0.458818313704279	0.652389629967904	0.652389629967904	0.177530754487771	0.447522988351358	0.571197261773346	0.52842240826096	0.574156127630378	0.520525970322721	0.573075591770286	0.431576148233058
hsa-mir-320b-1	0.265097020639317	0.269678996588204	0.272471953479522	0.270738527202524	0.263911115656119	0.286239291303289	0.261628899707441	0.289931800579443	0.289963373827262	0.307997543651433	0.319053841736438	0.326840740728376	0.32699924656318	0.302288484502278	0.288610043511523	0.224592192632001	0.280304199807609	0.267422459477865	0.37572856353723	0.180857082844571	0.177421475953281	0.300727816200971	0.287612932883906	0.292236620816768	0.300769723688377	0.248985537394262	0.193834173965535	0.209245074482461	0.237330153657143	0.362188703973557	0.205161897261414	0.458314517458741	0.226902201505977	0.343125296058707	0.202521173089824	0.147435407870539	0.169593968860293	0.234245622968344	0.340834812361942	0.430757860181968	0.430757860181968	0.0667031958632368	0.308896761538714	0.36370285486796	0.233570183858252	0.228234312321745	0.31087984424668	0.243627444874587	0.167049326805578
hsa-mir-320b-2	0.265097020639317	0.269678996588204	0.272471953479522	0.270738527202524	0.263911115656119	0.286239291303289	0.261628899707441	0.289931800579443	0.289963373827262	0.307997543651433	0.319053841736438	0.326840740728376	0.32699924656318	0.302288484502278	0.288610043511523	0.224592192632001	0.280304199807609	0.267422459477865	0.37572856353723	0.180857082844571	0.177421475953281	0.300727816200971	0.287612932883906	0.292236620816768	0.300769723688377	0.248985537394262	0.193834173965535	0.209245074482461	0.237330153657143	0.362188703973557	0.205161897261414	0.458314517458741	0.226902201505977	0.343125296058707	0.202521173089824	0.147435407870539	0.169593968860293	0.234245622968344	0.340834812361942	0.430757860181968	0.430757860181968	0.0667031958632368	0.308896761538714	0.36370285486796	0.233570183858252	0.228234312321745	0.31087984424668	0.243627444874587	0.167049326805578
hsa-mir-320c-1	0.235111455022044	0.237753096404955	0.240609529589257	0.236502427752557	0.227744256963939	0.246577025207635	0.222384741236782	0.246666587952202	0.248010185014417	0.263919444909507	0.277982182254173	0.282314216835015	0.279407393636995	0.290935665934834	0.277649711732954	0.21288458219546	0.238058308751744	0.261617971281168	0.329817031886012	0.176571936950239	0.172657814001539	0.256415210121933	0.242877266052704	0.246163888022289	0.249893839208273	0.246432342129109	0.189316646975308	0.204343671281032	0.206387556484231	0.303711561475774	0.207927642328393	0.382308012009215	0.222611801773679	0.259919464271679	0.197681825835159	0.141255841238759	0.158966387746354	0.230016671056634	0.238251443724309	0.365302031525694	0.365302031525694	0.0701673339492865	0.308018622917129	0.3005269436919	0.193689197056284	0.196083689080423	0.2256586717214	0.217951382829886	0.144551210845392
hsa-mir-320c-2	0.236685259917321	0.239373118484742	0.242166075376059	0.239248900166224	0.23885641165672	0.248356943673961	0.273232654670146	0.248605603165631	0.249852652807974	0.265379902568439	0.27894312071715	0.273491897558921	0.343328625014941	0.277711317483251	0.266080973744081	0.22252294071311	0.245255376749918	0.25227447230684	0.318823130823145	0.183809163260043	0.180641927315615	0.268100028304682	0.235287351488557	0.238223117440924	0.240969059236549	0.254055770469772	0.219364842121358	0.23848929437004	0.202493451644906	0.306192196482598	0.196984082205846	0.359819305420437	0.213336310033109	0.244630084020404	0.210639861964909	0.137633896591611	0.154890326522088	0.223627319082838	0.221233483458287	0.347036929949409	0.347036929949409	0.0601434290993884	0.300180716981356	0.30622168359808	0.193109225567696	0.195130004295769	0.212384632208377	0.214193600367302	0.153656719903832
hsa-mir-320d-1	0.276286300869767	0.281614228834018	0.284407185725335	0.294803025383692	0.281750021993388	0.300044315702263	0.286180789894947	0.303423207721948	0.303057974877341	0.329920149439357	0.330698101780549	0.281552289812868	0.295735603216554	0.291618414599072	0.281117878494616	0.233475315884545	0.259584335198704	0.262345923916448	0.330034611026189	0.195842264895325	0.19252054779354	0.261518615539534	0.247965604446941	0.24830017920261	0.252125806186987	0.270245492495347	0.213874129823386	0.227981394253102	0.212983783142458	0.333095902066376	0.214636132666603	0.37289177749887	0.226624514516671	0.261024519353644	0.202914994240041	0.16176593678527	0.174186643433862	0.243907629373047	0.231302811169034	0.364204662790532	0.364204662790532	0.065745669995747	0.327904311999371	0.302627386333008	0.214238916454651	0.220956661092952	0.223577150328368	0.237899616858075	0.157374158215909
hsa-mir-320d-2	0.211177472450751	0.214004379959188	0.216787311313548	0.229494847251772	0.22040962871547	0.233681525684274	0.229301960824924	0.239330729414092	0.238571789561717	0.26335040279257	0.24173642550582	0.20697159855138	0.228118813541158	0.192991309689813	0.190610498529447	0.146575868221578	0.181737664007201	0.196538867752525	0.222785902817896	0.151757352867455	0.146041640684421	0.156371864671275	0.172397760503957	0.170224559620049	0.18030613739119	0.208517946391155	0.17381449761444	0.182324294655914	0.150933785710081	0.258895081711181	0.207095458048107	0.256096911107458	0.141333066171933	0.149118244321954	0.18244366377581	0.142633188870566	0.137638584159396	0.176796483042195	0.0935272602131356	0.242942924551657	0.242942924551657	0.065359477124183	0.233474440229806	0.226581076527781	0.147915193655072	0.183281091365211	0.109542219314073	0.172597568484697	0.124172124633008
hsa-mir-1181	0.0134884003990892	0.0131436419765228	0.0131436419765228	0.065284714059587	0.0387009413918921	0.0133348359743801	0.0187364908606098	0.0165258001527029	0.0177651309524562	0.0181692943350558	0.02318653609125	0.00984745731700069	0.0444783876150334	0.0145853766269909	0.013196293138706	0.0448353804754316	0.0326588381832856	0.0149149560722486	0.0198192482215945	0.0586760481446403	0.0626458523030476	0.170833979088167	0.011450593477858	0.0118595432449243	0.0132826884343153	0.0361329298491577	0.0105889256207698	0.0122179911008883	0.0173750585321207	0.0158149569176052	0.00912496496228801	0.0183111603121583	0.0122074402081055	0.0169308980623308	0.0511735643296487	0.0121308844134931	0.0121308844134931	0.0178807502099426	0.0161218092252575	0.0134457921524964	0.0134457921524964	0	0.0260364687474481	0.0370618396855172	0.065084127978808	0.0203215850017165	0.0153116205728332	0.0165928494172109	0.0223840892649651
hsa-mir-483	0.347930132628929	0.351715353689732	0.355394005641791	0.321253067964385	0.323309298770081	0.349209930924953	0.295742452320458	0.289823751395209	0.289851883290687	0.306280996748413	0.322589107967187	0.250464953799237	0.305584414115149	0.360213711852142	0.359688571471789	0.444002871725419	0.332961549733604	0.408627679334332	0.433450081796397	0.242999090682892	0.21956630993107	0.334785039305322	0.438192369974849	0.444647541564817	0.401602398062254	0.338618590304962	0.284935305095142	0.293983856155463	0.37532573306045	0.402302355343954	0.299365700464673	0.328509462855216	0.400945840235323	0.219047085282006	0.289434997200982	0.246622356781717	0.274384988779774	0.253251548517397	0.239951018096494	0.515115501638582	0.515115501638582	0.0264145420377164	0.289125688902822	0.290240479996121	0.292288877396456	0.408819745372335	0.44688382448791	0.36041008528015	0.282060107690946
hsa-mir-326	0.353334516660542	0.361366834908817	0.365266205977999	0.337496906098865	0.309062023369347	0.403519101131531	0.314453108918409	0.343230377317376	0.341891272540143	0.419823265319092	0.367142544856818	0.338764813461869	0.42709225056242	0.400539277695174	0.389696193822724	0.434924337212051	0.352312796999917	0.447748864672169	0.47306789423454	0.239020641371486	0.235618026681622	0.343996487874359	0.488507344077164	0.479740888456879	0.504026939466738	0.37299781562207	0.347520136642134	0.329105202935367	0.323748624786618	0.379730613096034	0.571793922600838	0.411525536797408	0.348220980043978	0.256991309463756	0.315922927031492	0.234957323053975	0.221042470120102	0.292470079599758	0.490111707061443	0.561372446013299	0.561372446013299	0.204376850884232	0.336504491698113	0.296522841429395	0.355978197336567	0.355863581708685	0.350483827748873	0.344318412777062	0.316157106087736
hsa-mir-599	0.00701709900130215	0.00751832035853802	0.00751832035853802	0.0107385300480315	0.00561275190292557	0.00326590262334263	0.00523437794444754	0.00541484344752326	0.00524017107824831	0.0712169928887306	0.00733392148905158	0.00603111889078318	0.0194086554082164	0.0131758212334094	0.0119209811159418	0.00207792207792208	0.00638827029188893	0.0110700467064187	0	0.00725922237776246	0.00796743919510514	0.0715805054547448	0.016427298233179	0.0157534832541119	0.0176439012446053	0.00528464907089596	0.0137166757994095	0.0149413722895815	0.0126856521158352	0.00413131848709791	0.132036916335697	0.00822618638661236	0.0075051133507751	0.0037593984962406	0.0261881070004307	0.00400371621175047	0.00400371621175047	0.00717160026776089	0.0322369836703141	0.0041522491349481	0.0041522491349481	0.0182926829268293	0.00662800331400166	0.0142804672542528	0.0134936308910849	0.00460219245914212	0.0108324421292303	0.011536588137763	0.0502590420134615
hsa-mir-661	0.271227601664785	0.265264963059541	0.269344217138795	0.211685993583964	0.220139873345934	0.261351626861533	0.204075189931858	0.260962834943584	0.262459258963058	0.288880374603784	0.288529851112769	0.33023843874296	0.338240138017921	0.315730395958979	0.300509808625024	0.30168460307532	0.305666882756538	0.289016119934707	0.376977976234215	0.216051471369682	0.201643129607911	0.231282771958193	0.323044767575274	0.328065800057668	0.288135395061212	0.316289629747721	0.227075515741707	0.245991874603991	0.240105439893596	0.3139215830049	0.31940024268795	0.536685414111095	0.316591895014902	0.28341958408644	0.284954546673085	0.185151733467741	0.193390823967988	0.280470882164128	0.127684920967256	0.380976440429888	0.380976440429888	0.0742522064258076	0.425288999707787	0.307492234740488	0.262796464922151	0.269988272279307	0.158979763515123	0.262161809730705	0.17516954874997
hsa-mir-1224	0.337159931891627	0.333801674454507	0.34037807677559	0.339713865520913	0.32726536341412	0.333740122037303	0.313410371960271	0.331079440930888	0.330503479449092	0.357692401109954	0.343649576733462	0.33636518342832	0.437859970968229	0.364713336759458	0.355880026522489	0.394865308504563	0.323281659573683	0.367397222536721	0.457665229265153	0.260534454599007	0.242506681311152	0.372930621060551	0.324441764921424	0.324803636585709	0.334197862747979	0.369469374284503	0.345777608300538	0.359903756393839	0.338598968118108	0.455266838812356	0.243905196170453	0.409280188704758	0.337512456668935	0.323509236257263	0.265283909117407	0.218153880035971	0.230113648611463	0.30817866600842	0.276767780751635	0.454568070106388	0.454568070106388	0.0839845316407831	0.338010926294045	0.462199306739059	0.357952692829638	0.361389426525207	0.340286624426682	0.372360271683189	0.268489551808781
hsa-mir-503	0.296677497630936	0.293548173440166	0.290282230060472	0.261697276424213	0.261524292780064	0.266415622224025	0.284637253291073	0.297047164020178	0.297397102535073	0.301229752984106	0.275290013702756	0.416547047877737	0.344595112462405	0.436814715446823	0.43610969608951	0.267042521967258	0.304143793177924	0.371187348196085	0.399906380178681	0.321897268105202	0.295074629807795	0.347076398423503	0.297754474734395	0.302139499527801	0.310534359419618	0.273309165667797	0.265536845844942	0.290521139770579	0.369887155277166	0.387579481791794	0.250249393521759	0.457874208229319	0.380568378596643	0.371707844320675	0.272581533941307	0.288912380188114	0.307375159444313	0.382913920108375	0.246266240573792	0.386534282295142	0.386534282295142	0.0600670291012924	0.324620472528218	0.397268300307906	0.354722081675383	0.294438134510031	0.294818784393984	0.361079948358875	0.292598339311628
hsa-mir-1180	0.00919540229885057	0.00985221674876847	0.00985221674876847	0.0139400829056001	0.0233524164558647	0.0125391849529781	0.0649087221095335	0.0137931034482759	0.0133481646273637	0.014268727705113	0.0133481646273637	0	0.0846560846560847	0	0	0.0228571428571429	0.0184331797235023	0	0	0.0155844155844156	0.0171048463731391	0.0340939258965276	0	0	0	0.0204081632653061	0.0347058823529412	0.0400452488687783	0	0.0195065978198508	0	0	0	0	0.0300751879699248	0	0	0	0	0	0	0	0.00889767671774592	0.0197044334975369	0.00721500721500721	0.00343773873185638	0	0	0.0134902153632537
hsa-mir-1184-1	0.00919540229885057	0.00985221674876847	0.00985221674876847	0.0139400829056001	0.0233524164558647	0.0125391849529781	0.0649087221095335	0.0137931034482759	0.0133481646273637	0.014268727705113	0.0133481646273637	0	0.0846560846560847	0	0	0.0228571428571429	0.0184331797235023	0	0	0.0155844155844156	0.0171048463731391	0.0340939258965276	0	0	0	0.0204081632653061	0.0347058823529412	0.0400452488687783	0	0.0195065978198508	0	0	0	0	0.0300751879699248	0	0	0	0	0	0	0	0.00889767671774592	0.0197044334975369	0.00721500721500721	0.00343773873185638	0	0	0.0134902153632537
hsa-mir-1246	0.222837795342021	0.219040998170447	0.219948027648905	0.228073680387085	0.229982535052067	0.164473596984201	0.244536817245827	0.18751026648925	0.191605043159194	0.216942432894225	0.185214077388293	0.192622409069633	0.2967496642888	0.213217822873604	0.202427725480736	0.219207387948549	0.147686459478723	0.247794756056522	0.219615222645146	0.182534811276731	0.15943571915184	0.193071449197213	0.177583339331597	0.181201493479466	0.197776997792274	0.190071583963027	0.183278462263238	0.201910733812105	0.176779489341603	0.267405268388635	0.182266892465302	0.326183883453443	0.264657038560132	0.231557910304258	0.200759325498093	0.169175483806313	0.16767301050047	0.199136547117425	0.135353810504043	0.211661353748588	0.211661353748588	0.0962292609351433	0.260369350349267	0.278438179923405	0.183517342634883	0.20362970692211	0.228470475904662	0.184483309833138	0.144158704973178
hsa-mir-1247	0.00919540229885057	0.00985221674876847	0.00985221674876847	0.0139400829056001	0.0233524164558647	0.0125391849529781	0.0649087221095335	0.0137931034482759	0.0133481646273637	0.014268727705113	0.0133481646273637	0	0.0846560846560847	0	0	0.0228571428571429	0.0184331797235023	0	0	0.0155844155844156	0.0171048463731391	0.0340939258965276	0	0	0	0.0204081632653061	0.0347058823529412	0.0400452488687783	0	0.0195065978198508	0	0	0	0	0.0300751879699248	0	0	0	0	0	0	0	0.00889767671774592	0.0197044334975369	0.00721500721500721	0.00343773873185638	0	0	0.0134902153632537
hsa-mir-1249	0.219412903667846	0.223479966300922	0.226402828163929	0.221698673778369	0.22180079974593	0.239734973240417	0.206970277486498	0.236030951689304	0.237748899792928	0.25030252336381	0.267225715528208	0.174584014899793	0.212708761162876	0.212494741586264	0.274354182791174	0.292287659042437	0.247114882436887	0.244450259033911	0.267655252481604	0.151663327144606	0.112590180664332	0.25502282603474	0.265449541171804	0.267561991499266	0.273904414285901	0.246136250782828	0.171962243652141	0.181697797736185	0.181134390378536	0.208048335299576	0.147600551475257	0.263664255158938	0.206172847365408	0.233715654518079	0.111612557636921	0.079474420244688	0.143564631513626	0.152686792062695	0.241014698052506	0.302673740957705	0.302673740957705	0.0349599375198866	0.205230332680891	0.250273518913719	0.208043790920593	0.189893932798954	0.222560147082539	0.207553151699018	0.119074060512647
hsa-mir-1273a	0.00919540229885057	0.00985221674876847	0.00985221674876847	0.0139400829056001	0.0233524164558647	0.0125391849529781	0.0649087221095335	0.0137931034482759	0.0133481646273637	0.014268727705113	0.0133481646273637	0	0.0846560846560847	0	0	0.0228571428571429	0.0184331797235023	0	0	0.0155844155844156	0.0171048463731391	0.0340939258965276	0	0	0	0.0204081632653061	0.0347058823529412	0.0400452488687783	0	0.0195065978198508	0	0	0	0	0.0300751879699248	0	0	0	0	0	0	0	0.00889767671774592	0.0197044334975369	0.00721500721500721	0.00343773873185638	0	0	0.0134902153632537
hsa-mir-1302-1	0.016719287415116	0.0112646822963347	0.0112646822963347	0.0224739337741366	0.0320877243819488	0.0226202123851569	0.0650709939148073	0.0156252044755611	0.0151369168356998	0.0161460446247465	0.0151369168356998	0.0135525389643037	0.0961532305229784	0	0	0.0342857142857143	0.0289600840336134	0.0158247189943205	0.00492350786468434	0.0233169728821903	0.0255376369662084	0.106133932288212	0.011843137254902	0.0122515212981744	0.0136651583710407	0.0197044334975369	0.0402235244665331	0.046294999857708	0.00981031703782569	0.0371006692339081	0	0.00470588235294118	0.0145454545454545	0.0236862745098039	0.0445714285714286	0.01003465003465	0.01003465003465	0.0144851227204168	0.00588235294117647	0.00392156862745098	0.00392156862745098	0	0.00840336134453781	0.0802729563732457	0.0118313276357217	0.0123963705140176	0.00470588235294118	0.00726028873087697	0.0213776557417206
hsa-mir-1302-2	0.016719287415116	0.0112646822963347	0.0112646822963347	0.0224739337741366	0.0320877243819488	0.0226202123851569	0.0650709939148073	0.0156252044755611	0.0151369168356998	0.0161460446247465	0.0151369168356998	0.0135525389643037	0.0961532305229784	0	0	0.0342857142857143	0.0289600840336134	0.0158247189943205	0.00492350786468434	0.0233169728821903	0.0255376369662084	0.106133932288212	0.011843137254902	0.0122515212981744	0.0136651583710407	0.0197044334975369	0.0402235244665331	0.046294999857708	0.00981031703782569	0.0371006692339081	0	0.00470588235294118	0.0145454545454545	0.0236862745098039	0.0445714285714286	0.01003465003465	0.01003465003465	0.0144851227204168	0.00588235294117647	0.00392156862745098	0.00392156862745098	0	0.00840336134453781	0.0802729563732457	0.0118313276357217	0.0123963705140176	0.00470588235294118	0.00726028873087697	0.0213776557417206
hsa-mir-1302-3	0.016719287415116	0.0112646822963347	0.0112646822963347	0.0224739337741366	0.0320877243819488	0.0226202123851569	0.0650709939148073	0.0156252044755611	0.0151369168356998	0.0161460446247465	0.0151369168356998	0.0135525389643037	0.0961532305229784	0	0	0.0342857142857143	0.0289600840336134	0.0158247189943205	0.00492350786468434	0.0233169728821903	0.0255376369662084	0.106133932288212	0.011843137254902	0.0122515212981744	0.0136651583710407	0.0197044334975369	0.0402235244665331	0.046294999857708	0.00981031703782569	0.0371006692339081	0	0.00470588235294118	0.0145454545454545	0.0236862745098039	0.0445714285714286	0.01003465003465	0.01003465003465	0.0144851227204168	0.00588235294117647	0.00392156862745098	0.00392156862745098	0	0.00840336134453781	0.0802729563732457	0.0118313276357217	0.0123963705140176	0.00470588235294118	0.00726028873087697	0.0213776557417206
hsa-mir-1302-4	0.016719287415116	0.0112646822963347	0.0112646822963347	0.0224739337741366	0.0320877243819488	0.0226202123851569	0.0650709939148073	0.0156252044755611	0.0151369168356998	0.0161460446247465	0.0151369168356998	0.0135525389643037	0.0961532305229784	0	0	0.0342857142857143	0.0289600840336134	0.0158247189943205	0.00492350786468434	0.0233169728821903	0.0255376369662084	0.106133932288212	0.011843137254902	0.0122515212981744	0.0136651583710407	0.0197044334975369	0.0402235244665331	0.046294999857708	0.00981031703782569	0.0371006692339081	0	0.00470588235294118	0.0145454545454545	0.0236862745098039	0.0445714285714286	0.01003465003465	0.01003465003465	0.0144851227204168	0.00588235294117647	0.00392156862745098	0.00392156862745098	0	0.00840336134453781	0.0802729563732457	0.0118313276357217	0.0123963705140176	0.00470588235294118	0.00726028873087697	0.0213776557417206
hsa-mir-1302-5	0.016719287415116	0.0112646822963347	0.0112646822963347	0.0224739337741366	0.0320877243819488	0.0226202123851569	0.0650709939148073	0.0156252044755611	0.0151369168356998	0.0161460446247465	0.0151369168356998	0.0135525389643037	0.0961532305229784	0	0	0.0342857142857143	0.0289600840336134	0.0158247189943205	0.00492350786468434	0.0233169728821903	0.0255376369662084	0.106133932288212	0.011843137254902	0.0122515212981744	0.0136651583710407	0.0197044334975369	0.0402235244665331	0.046294999857708	0.00981031703782569	0.0371006692339081	0	0.00470588235294118	0.0145454545454545	0.0236862745098039	0.0445714285714286	0.01003465003465	0.01003465003465	0.0144851227204168	0.00588235294117647	0.00392156862745098	0.00392156862745098	0	0.00840336134453781	0.0802729563732457	0.0118313276357217	0.0123963705140176	0.00470588235294118	0.00726028873087697	0.0213776557417206
hsa-mir-1302-6	0.016719287415116	0.0112646822963347	0.0112646822963347	0.0224739337741366	0.0320877243819488	0.0226202123851569	0.0650709939148073	0.0156252044755611	0.0151369168356998	0.0161460446247465	0.0151369168356998	0.0135525389643037	0.0961532305229784	0	0	0.0342857142857143	0.0289600840336134	0.0158247189943205	0.00492350786468434	0.0233169728821903	0.0255376369662084	0.106133932288212	0.011843137254902	0.0122515212981744	0.0136651583710407	0.0197044334975369	0.0402235244665331	0.046294999857708	0.00981031703782569	0.0371006692339081	0	0.00470588235294118	0.0145454545454545	0.0236862745098039	0.0445714285714286	0.01003465003465	0.01003465003465	0.0144851227204168	0.00588235294117647	0.00392156862745098	0.00392156862745098	0	0.00840336134453781	0.0802729563732457	0.0118313276357217	0.0123963705140176	0.00470588235294118	0.00726028873087697	0.0213776557417206
hsa-mir-1302-7	0.016719287415116	0.0112646822963347	0.0112646822963347	0.0224739337741366	0.0320877243819488	0.0226202123851569	0.0650709939148073	0.0156252044755611	0.0151369168356998	0.0161460446247465	0.0151369168356998	0.0135525389643037	0.0961532305229784	0	0	0.0342857142857143	0.0289600840336134	0.0158247189943205	0.00492350786468434	0.0233169728821903	0.0255376369662084	0.106133932288212	0.011843137254902	0.0122515212981744	0.0136651583710407	0.0197044334975369	0.0402235244665331	0.046294999857708	0.00981031703782569	0.0371006692339081	0	0.00470588235294118	0.0145454545454545	0.0236862745098039	0.0445714285714286	0.01003465003465	0.01003465003465	0.0144851227204168	0.00588235294117647	0.00392156862745098	0.00392156862745098	0	0.00840336134453781	0.0802729563732457	0.0118313276357217	0.0123963705140176	0.00470588235294118	0.00726028873087697	0.0213776557417206
hsa-mir-1302-8	0.016719287415116	0.0112646822963347	0.0112646822963347	0.0224739337741366	0.0320877243819488	0.0226202123851569	0.0650709939148073	0.0156252044755611	0.0151369168356998	0.0161460446247465	0.0151369168356998	0.0135525389643037	0.0961532305229784	0	0	0.0342857142857143	0.0289600840336134	0.0158247189943205	0.00492350786468434	0.0233169728821903	0.0255376369662084	0.106133932288212	0.011843137254902	0.0122515212981744	0.0136651583710407	0.0197044334975369	0.0402235244665331	0.046294999857708	0.00981031703782569	0.0371006692339081	0	0.00470588235294118	0.0145454545454545	0.0236862745098039	0.0445714285714286	0.01003465003465	0.01003465003465	0.0144851227204168	0.00588235294117647	0.00392156862745098	0.00392156862745098	0	0.00840336134453781	0.0802729563732457	0.0118313276357217	0.0123963705140176	0.00470588235294118	0.00726028873087697	0.0213776557417206
hsa-mir-425	0.406626377145194	0.411703269940751	0.414377377602651	0.372661672854115	0.372511047147287	0.414331278269527	0.348534402423955	0.383174712037734	0.382947636703352	0.416950504996309	0.401164916440901	0.431070661406574	0.49436225813674	0.403332866150997	0.392822588954306	0.426449747404236	0.345440665734288	0.439764399055577	0.538280047656081	0.229933471590799	0.208487450101671	0.376301350503683	0.477430043191692	0.487054670209677	0.514500704495803	0.313719719525013	0.285623187225531	0.303926777066732	0.333030460854602	0.418850579400569	0.437631447739344	0.563494250395086	0.40563866515445	0.439861059937516	0.313952442727548	0.23247303778554	0.256676977303937	0.320301009315599	0.44189362861727	0.523756193108502	0.523756193108502	0.0772423484436971	0.360957542992143	0.452900313268075	0.363104539410383	0.373254328705871	0.382899672317982	0.368905118799053	0.259754474435251
hsa-mir-410	0.151690949280298	0.155878511188646	0.16021114570996	0.129026557612532	0.135803859024892	0.19299454068557	0.13334384393555	0.152227099032248	0.14899760324966	0.153568915506005	0.156671275046248	0.0920965714604335	0.133269602859071	0.107757690045592	0.113701243150994	0.242040880520731	0.264123429781331	0.163302657417132	0.267819310694885	0.0813610574681944	0.078152060991495	0.0777632576128613	0.277960265375014	0.280749649364462	0.295838013403172	0.198552393856862	0.205782392204757	0.186168721279806	0.125878238606076	0.165097325547618	0.291478924648563	0.129305134818505	0.158833144889068	0.126141200722158	0.09184163840165	0.106008681278284	0.117734217969131	0.0738168698500833	0.143673542074846	0.281666013220597	0.281666013220597	0.0143114786579664	0.07255713126762	0.105994567123007	0.158151031715825	0.180940960424589	0.251708511308751	0.186971873704243	0.100580411999353
hsa-mir-492	0.252342663023565	0.252695665001746	0.255594215726384	0.243993368532791	0.242097022987499	0.222873673072724	0.235726277724522	0.233193705395581	0.234894046148807	0.250563848794725	0.255037275689608	0.245117181985509	0.251010005059641	0.301160343405136	0.286539869819076	0.309370563791429	0.239386519762407	0.270061931957971	0.32701795805979	0.172863069526185	0.152347994477084	0.265876236379508	0.252640810924409	0.251521323755798	0.255692073370873	0.30202805745734	0.233775056410959	0.251629684961893	0.215773852265402	0.310670939176109	0.191601203739163	0.390723065685006	0.272027823191683	0.254824149336105	0.188981593861719	0.124300916898897	0.145739414910366	0.230233024809296	0.213709294451357	0.369137090277746	0.369137090277746	0.0319107701450096	0.324729081039609	0.287208165582297	0.290918019711832	0.2276721791216	0.293763660758266	0.26604406266114	0.185494752797583
hsa-mir-345	0.411110623951031	0.418286933010802	0.42187888703379	0.406653010068817	0.377755120123266	0.411242805745496	0.421788171250926	0.395988663024501	0.39315127459155	0.439679490846575	0.396405437332244	0.424558837704623	0.52930231207852	0.439782488149355	0.425958457221619	0.442837042112403	0.365602297173408	0.382876512306156	0.422963588379663	0.305103112046181	0.274966093781711	0.370388338776824	0.43649323429073	0.396513284760322	0.414311893542118	0.444895069150886	0.402009534274981	0.416799251454469	0.374305905789999	0.450991065214715	0.417787570749192	0.483991405602475	0.389503853760124	0.335959764062781	0.312979543911437	0.216284412093327	0.210304766691469	0.431327609598394	0.352126952954017	0.588928829373842	0.588928829373842	0.171581441064127	0.451558603947249	0.392407735789947	0.345357263440051	0.385656276382443	0.314351548893945	0.365414417975468	0.295523454631606
hsa-mir-584	0.314966790502626	0.316478982538038	0.319117836521451	0.32951264078207	0.317150745878414	0.317749466157171	0.323571384947755	0.331647347848109	0.329292588459042	0.353822295849267	0.322084420440091	0.240745468137939	0.3333519041277	0.332345776514263	0.380504571086036	0.363285677259796	0.31912832744756	0.414073917754221	0.348758993797312	0.24306427656166	0.178870449550397	0.300952837509793	0.35451398757803	0.337699053212982	0.36451925410157	0.367537279076677	0.323545983704015	0.318162772231426	0.284529244463648	0.375036985136145	0.415505425577215	0.400895484623731	0.289048622772763	0.208770935419033	0.296602610682783	0.185457936500268	0.226009984704103	0.279923089671043	0.111308860319624	0.402696607927647	0.402696607927647	0.0633964105937878	0.370837246444901	0.364815945042365	0.318375325378629	0.329364505200101	0.26716417619614	0.278683113845062	0.221329327697888
hsa-mir-708	0.546850067086489	0.529870182831607	0.535490017542351	0.569301784682594	0.500761649349176	0.577317918120083	0.484916689412232	0.501379785721767	0.498507517864454	0.540365486992618	0.491997048441276	0.557727505511115	0.643247003980938	0.467708127527109	0.45774175138467	0.574796943212436	0.52254743266663	0.52077887097058	0.620677120885066	0.406602042766422	0.39573095202996	0.441297229042501	0.562534365668466	0.521773806795617	0.545334548205091	0.496263392786973	0.543603529237769	0.554482810140681	0.512189068228634	0.606904575340826	0.548172953039163	0.450115738394398	0.455238364689473	0.384476344204361	0.428500092500189	0.373962515016067	0.366504718842099	0.485485179472451	0.387611159996989	0.677963292460203	0.677963292460203	0.148690688397658	0.403186855398729	0.545226635375043	0.514216578567191	0.606324201849745	0.393329582791597	0.554785603035923	0.394215632224103
hsa-mir-628	0.113499852189602	0.116870342005462	0.119706394841515	0.11911143303914	0.122135271690472	0.135725010421024	0.118995629330321	0.132175223216928	0.129415243434929	0.135129775312553	0.135707617351334	0.106769780977138	0.0902718950048153	0.0830060087128032	0.0869939336899599	0.132920886088963	0.151473323900956	0.0777565986179583	0.174693668070264	0.0455410622628736	0.0419157576350993	0.075523518641084	0.154828942476663	0.151790278103898	0.160859545652457	0.135782283031024	0.143589819709396	0.112704370413662	0.0972424586224562	0.164455298806348	0.183889012265161	0.0752640503726186	0.115721709140149	0.125793582438089	0.070333890832913	0.0347131403668476	0.0428863080794106	0.0373058741016376	0.0467267785269324	0.151682984956462	0.151682984956462	0.0119803758377502	0.152554115221399	0.0851796365171026	0.125142180532717	0.18026041207343	0.113574616111308	0.14040426747283	0.0744950384194892
hsa-mir-361	0.292366438893519	0.297042080913554	0.303658338002401	0.29185149022782	0.266650154036065	0.3520183344681	0.259028744167109	0.290009178287152	0.290037638650527	0.338663172449111	0.330499005211273	0.278971281995823	0.330454050385572	0.280678103218883	0.329659742548595	0.484932847040471	0.331321870348225	0.320395332192418	0.402124672378709	0.226377143815032	0.196444902173365	0.264780010003881	0.436447126457262	0.442874560697513	0.441580505912113	0.401588220659496	0.269636446481653	0.274478440126902	0.279092462574847	0.32428817204395	0.288500171188967	0.362815985874978	0.328911839492412	0.234687782991321	0.184941253535888	0.156706023300147	0.189269834343889	0.24638659628195	0.428573038283096	0.520038512681031	0.520038512681031	0.186009018932183	0.294572865129943	0.264437983992193	0.272715087335888	0.313898741362736	0.324538703966694	0.308639637013558	0.196173576542627
hsa-mir-422a	0.237038253069073	0.236727079703704	0.23568133530834	0.242389320488361	0.241544207999069	0.227709040161723	0.255662169057572	0.243115884086056	0.242831448019645	0.31365103771371	0.233999599763696	0.202036435654521	0.225026796549423	0.224040261111231	0.277332022811661	0.298720835109396	0.256794212244263	0.299409194055187	0.257501216025393	0.254728347872941	0.209906245873279	0.291705762720713	0.27338644915256	0.275548885636221	0.295939758844454	0.260457644267961	0.235123646129433	0.24910964549583	0.257143717059921	0.315788037574397	0.318678163038404	0.238292595668203	0.249128493670405	0.159713183259014	0.191744470485247	0.245453654485088	0.281941161618258	0.251279067140452	0.188880295564105	0.264181851931004	0.264181851931004	0.117466879299156	0.237965993990689	0.267222971945776	0.240391693488353	0.280036801947131	0.315035237199149	0.294444794411126	0.21937393028614
hsa-mir-509-3	0.232345974400872	0.237093200400512	0.239790695583556	0.232742250455633	0.246330991014664	0.275268157662434	0.234678021938423	0.264537301443542	0.259030898096051	0.272961934079818	0.273412839421289	0.237598412992919	0.201773024239516	0.141836810119673	0.209710472477422	0.211998411484277	0.235324628272302	0.176986408178211	0.288320921672149	0.158132299957241	0.121067114560854	0.234390196086371	0.247536333657801	0.248934651463685	0.254258249655586	0.239761164966368	0.180641332939093	0.19168790640506	0.21261100999273	0.208831949785431	0.122434489799688	0.211829336202738	0.135376101241216	0.233886537418152	0.0837078794973992	0.0829785931673818	0.142410059600879	0.100520989949525	0.212971448936173	0.356204564196858	0.356204564196858	0.0186443954061498	0.110334540424611	0.370650923995932	0.239724701153571	0.238224630900405	0.191403122834297	0.224045051255502	0.121109543614273
hsa-mir-517a	0.287494051244832	0.283561720277309	0.286293960714468	0.269758505930289	0.260896496925555	0.268512108823962	0.241238076894146	0.303145642901937	0.303351333892916	0.328908679137171	0.292218275696167	0.302651303055283	0.338994044317193	0.316217374126819	0.36753648308368	0.357403978250038	0.304352360403993	0.391603752139274	0.387401720114127	0.247774935966357	0.200651604211469	0.311438460880824	0.336390988593994	0.3405223169352	0.353756246892453	0.327121291707988	0.242789177007808	0.262119192049647	0.280479169704903	0.362059864929015	0.274147600669071	0.368382260735853	0.292303230796641	0.378306650382969	0.20427661970997	0.152714891786005	0.211995362435856	0.293280188992742	0.233980237044333	0.383091322986812	0.383091322986812	0.0386293203340006	0.298913628236285	0.405292683118909	0.333287324076278	0.286863708560607	0.240403508993177	0.290323263156874	0.190337105014394
hsa-mir-518e	0.113051370201517	0.116138266866297	0.119028440276702	0.110890686887114	0.11880213912326	0.136437902417999	0.112661476716051	0.129841563579118	0.127275039902661	0.133560606630032	0.129989574357774	0.0542849894762523	0.0966718258113115	0.0685542977804657	0.145206127065334	0.172948851906572	0.142349331950531	0.131632753071365	0.111302907850504	0.0774630370221366	0.0398601263538827	0.103510801111695	0.156336522506374	0.154627523964624	0.163770373485582	0.151980691770853	0.108020658544937	0.108671437000181	0.0897404867969388	0.0845746248616125	0.10180982048994	0.0745370630900299	0.0734804621553605	0.0637656695773797	0.0491998287867466	0.0386446911025266	0.0866154883568932	0.0418338099766547	0.0648227292585356	0.132240372120018	0.132240372120018	0.0193370165745856	0.0549762410752133	0.128016450407916	0.109856449127554	0.12234590836614	0.0680962515882656	0.113198132361206	0.0648712240664254
hsa-mir-519b	0.128187482107835	0.132166072917829	0.128532829355034	0.128347238746279	0.141775835357261	0.155427165136971	0.140494962214397	0.152735669622546	0.149630932046377	0.146113148137772	0.152853557534112	0.0699656708168149	0.102543988294544	0.0937498830058967	0.161545415376826	0.16857664440482	0.158263855423747	0.159572803278152	0.128934727013523	0.15571302602627	0.132504882988767	0.124594291153874	0.182678434430045	0.1819614328552	0.187054743372897	0.170259593365214	0.124905015127185	0.126544981598917	0.127065490183708	0.121322734239763	0.0904976182132799	0.100376180203776	0.104903445554184	0.0909512108802072	0.139000514217518	0.190998145341218	0.236444163792723	0.134910126459351	0.0822794207522378	0.147925596107385	0.147925596107385	0.174487952052674	0.129668206317132	0.130219399553351	0.166574530752419	0.12530739353283	0.0668657735377906	0.129465802406223	0.115405378487007
hsa-mir-550a-1	0.329986771393274	0.336775648708663	0.343732170447793	0.300744470059564	0.296287821156869	0.328337981984366	0.301581756865314	0.33753651122701	0.336207047792104	0.335326285275613	0.345100588998075	0.233383732184095	0.32433688660179	0.272093974114427	0.327934389924094	0.352990722627748	0.332701404538442	0.310319953435663	0.285279784487212	0.183558845582133	0.146496818199657	0.306389686180106	0.332330287361395	0.286596498893795	0.29270517590654	0.317428386309074	0.279043558015381	0.284198244155478	0.25712430511262	0.267608752874997	0.28555089837529	0.319964521245429	0.319381002614155	0.372378098783763	0.159359848500106	0.109629819163775	0.162863074655054	0.234546080267998	0.321405308087623	0.384373123259121	0.384373123259121	0.0927738279846948	0.226924592116739	0.287891714022905	0.270355275955493	0.264960587871975	0.34765326211451	0.263698292692734	0.231814565731569
hsa-mir-550a-2	0.329986771393274	0.336775648708663	0.343732170447793	0.300744470059564	0.296287821156869	0.328337981984366	0.301581756865314	0.33753651122701	0.336207047792104	0.335326285275613	0.345100588998075	0.233383732184095	0.32433688660179	0.272093974114427	0.327934389924094	0.352990722627748	0.332701404538442	0.310319953435663	0.285279784487212	0.183558845582133	0.146496818199657	0.306389686180106	0.332330287361395	0.286596498893795	0.29270517590654	0.317428386309074	0.279043558015381	0.284198244155478	0.25712430511262	0.267608752874997	0.28555089837529	0.319964521245429	0.319381002614155	0.372378098783763	0.159359848500106	0.109629819163775	0.162863074655054	0.234546080267998	0.321405308087623	0.384373123259121	0.384373123259121	0.0927738279846948	0.226924592116739	0.287891714022905	0.270355275955493	0.264960587871975	0.34765326211451	0.263698292692734	0.231814565731569
hsa-mir-593	0.242935890623989	0.238490947750005	0.241313907825284	0.23617809012978	0.239226583931676	0.216219285240517	0.204789153350809	0.229575585657122	0.232611744644941	0.26144690443858	0.227647951120416	0.195999891323654	0.24215716908574	0.157145785717259	0.225791238522643	0.25549064700627	0.199634186403698	0.268126895648841	0.219978744674579	0.165040766901401	0.107018775756688	0.189222450687387	0.245853066310736	0.247289776125748	0.266772775914492	0.231903177461828	0.173456462132348	0.182482007088907	0.191653702191512	0.196489870750175	0.197082544976635	0.286112269814924	0.241155608188425	0.264664289996811	0.142941452309302	0.128818343621424	0.173358226742581	0.155022196195662	0.100072340915373	0.213439820332134	0.213439820332134	0.054793630159246	0.182146678963477	0.285021130891555	0.208847009852731	0.227866238786621	0.176530816638178	0.212815152620883	0.136542094108621
hsa-mir-621	0.113051370201517	0.116138266866297	0.119028440276702	0.110890686887114	0.11880213912326	0.136437902417999	0.112661476716051	0.129841563579118	0.127275039902661	0.133560606630032	0.129989574357774	0.0542849894762523	0.0966718258113115	0.0685542977804657	0.145206127065334	0.172948851906572	0.142349331950531	0.131632753071365	0.111302907850504	0.0774630370221366	0.0398601263538827	0.103510801111695	0.156336522506374	0.154627523964624	0.163770373485582	0.151980691770853	0.108020658544937	0.108671437000181	0.0897404867969388	0.0845746248616125	0.10180982048994	0.0745370630900299	0.0734804621553605	0.0637656695773797	0.0491998287867466	0.0386446911025266	0.0866154883568932	0.0418338099766547	0.0648227292585356	0.132240372120018	0.132240372120018	0.0193370165745856	0.0549762410752133	0.128016450407916	0.109856449127554	0.12234590836614	0.0680962515882656	0.113198132361206	0.0648712240664254
hsa-mir-625	0.534388100257655	0.51566911134679	0.546877902555581	0.49030791552947	0.475242492351223	0.511909668724898	0.491599379784701	0.571636149540133	0.566840145892813	0.586170206911258	0.504140596336634	0.523143120825961	0.530049659238888	0.567480464074529	0.640044966523941	0.534273061316311	0.46995297379646	0.480843505450721	0.546658616158674	0.392320459682101	0.294181628581471	0.424522306450668	0.554166880880255	0.55097216024394	0.581119968121482	0.472684313228209	0.436449253346354	0.461244825910687	0.482184800873119	0.517700186498308	0.528366512986062	0.501564119617568	0.440081060660523	0.48354929497537	0.402519870655711	0.286158696725848	0.313408267556156	0.461525263607371	0.333762577786673	0.573820156702906	0.573820156702906	0.147229529532665	0.471482080168095	0.54763608950066	0.460938139734664	0.485074182967059	0.327271798151374	0.448950997504786	0.342659713633642
hsa-mir-646	0.210122044497132	0.20825486470234	0.211077824777619	0.207137971306021	0.215704525073651	0.197889573046039	0.213072169267879	0.211252354066777	0.211936987432242	0.228805706704338	0.206682681261011	0.0959281263435677	0.179497875655483	0.191024743780546	0.254052558769716	0.303726043264407	0.198504522083687	0.280302033137157	0.232160633259916	0.157219268985295	0.0988711582874551	0.201768109997447	0.251762426148354	0.253402906992249	0.27359126803482	0.238866455374649	0.174859509351018	0.185445763560766	0.177495017349264	0.224220683888667	0.213156182789816	0.246848137092689	0.192474102674716	0.126425818172484	0.149248759773089	0.10532178561955	0.151793917731781	0.158451600804947	0.0735176731532684	0.255722847072357	0.255722847072357	0.0261963450913727	0.225473017144241	0.24373098915214	0.214815086002765	0.223324576692458	0.203024274730328	0.199740223994365	0.122194972032711
hsa-mir-767	0.126057093122704	0.129979577510711	0.13280253758599	0.125901285329338	0.140296770792314	0.153346041305002	0.131917104650656	0.147778578623881	0.144731727092164	0.15345601657006	0.147361432345555	0.0599585239124812	0.100711249052316	0.0714769049026229	0.144378868572529	0.172159743557586	0.156399685014246	0.131454817961836	0.111939781070976	0.0835227342091717	0.0473922449555938	0.10162848244626	0.157684205429575	0.156080609696961	0.165039474897767	0.151996255324717	0.123086960149045	0.125166293903165	0.102969113148026	0.0865033437417033	0.111392380032465	0.0702301772063237	0.0738253055372428	0.0695235614893792	0.0677525740178616	0.0464827966191154	0.0919634046628985	0.0471434657056649	0.0790268577802677	0.133362131159624	0.133362131159624	0.0408709013043905	0.0589779188056798	0.127430216989411	0.121261785811307	0.165618039250149	0.0968335339206464	0.120940416903293	0.0822820244073068
hsa-mir-1972-1	0.00919540229885057	0.00985221674876847	0.00985221674876847	0.0139400829056001	0.0233524164558647	0.0125391849529781	0.0649087221095335	0.0137931034482759	0.0133481646273637	0.014268727705113	0.0133481646273637	0	0.0846560846560847	0	0	0.0228571428571429	0.0184331797235023	0	0	0.0155844155844156	0.0171048463731391	0.0340939258965276	0	0	0	0.0204081632653061	0.0347058823529412	0.0400452488687783	0	0.0195065978198508	0	0	0	0	0.0300751879699248	0	0	0	0	0	0	0	0.00889767671774592	0.0197044334975369	0.00721500721500721	0.00343773873185638	0	0	0.0134902153632537
hsa-mir-374b	0.162194486629709	0.150059600467313	0.150588700996414	0.150702955221195	0.137643315233964	0.115162293031459	0.165572711332182	0.168472112032946	0.172644838960983	0.187962699346258	0.142781622992876	0.144406844993648	0.255217967315103	0.197449219230605	0.185818447451384	0.174266702701518	0.150334684659541	0.212942163690898	0.154704963228186	0.169715958595536	0.157757364475526	0.241591522664225	0.171981780515675	0.17579527534327	0.193079863167664	0.153460007705604	0.147458951367643	0.165543781770145	0.157864629068049	0.194242371294164	0.198461191778084	0.230070328795763	0.176112888560675	0.196466064461335	0.246580406179856	0.0758109102175982	0.0752298401857273	0.202771002781689	0.108135619306308	0.167102766905912	0.167102766905912	0.0389270415448426	0.18551242927205	0.22839518138154	0.142434553585793	0.131756469028597	0.115123307663884	0.12720994204577	0.13733370704085
hsa-mir-505	0.163230895778438	0.164190541938541	0.165626086009744	0.169580926329446	0.17231622689769	0.17450343040344	0.214526150991533	0.178113145312464	0.179243538092878	0.194373342834145	0.181385368963158	0.181525084326127	0.265758729497263	0.176967127890073	0.171453102551158	0.123789247006746	0.15643182614866	0.166121279735862	0.185157576703654	0.127529931369191	0.121330373494841	0.162680809787829	0.148573476267785	0.150631565487747	0.163283173626424	0.177536190634412	0.164995082864626	0.178014046622994	0.1173836126418	0.21809532948059	0.186372255836874	0.241768988832623	0.126093900946644	0.128627699890815	0.198127717590987	0.105536985595851	0.103012221937597	0.141948280863737	0.0794182366543255	0.209447988723729	0.209447988723729	0.0705882352941176	0.205182704983869	0.204063954777673	0.105927719238828	0.136753838973431	0.0949452496940332	0.130061383937824	0.110191238084381
hsa-mir-519a-1	0.207501188766663	0.199772561858033	0.203761165846637	0.148777193206232	0.172358430406858	0.186808949630835	0.187779907564634	0.186255964360812	0.189905636808618	0.20760741622012	0.221111263445276	0.236744450723455	0.312392442668884	0.225624602166646	0.215127108701054	0.284940145296899	0.246319157295622	0.210077520145625	0.282085969553477	0.181083613246344	0.168879425955353	0.197754030360146	0.266277532323688	0.26930539487918	0.224505318077759	0.255520645224212	0.203083036654518	0.221210492232392	0.189874765448084	0.229820927436466	0.19638165628185	0.37187933705101	0.269880333161361	0.22048822956765	0.242912389973712	0.139480463802059	0.150284930701107	0.207511634710467	0.0908657270852757	0.257743349069148	0.257743349069148	0.0811190751833964	0.376315692825407	0.227350690305553	0.226984071283017	0.219450256220809	0.121237524883376	0.20796876766952	0.164778376771155
hsa-mir-566	0.00919540229885057	0.00985221674876847	0.00985221674876847	0.0139400829056001	0.0233524164558647	0.0125391849529781	0.0649087221095335	0.0137931034482759	0.0133481646273637	0.014268727705113	0.0133481646273637	0	0.0846560846560847	0	0	0.0228571428571429	0.0184331797235023	0	0	0.0155844155844156	0.0171048463731391	0.0340939258965276	0	0	0	0.0204081632653061	0.0347058823529412	0.0400452488687783	0	0.0195065978198508	0	0	0	0	0.0300751879699248	0	0	0	0	0	0	0	0.00889767671774592	0.0197044334975369	0.00721500721500721	0.00343773873185638	0	0	0.0134902153632537
hsa-mir-582	0.00919540229885057	0.00985221674876847	0.00985221674876847	0.0139400829056001	0.0233524164558647	0.0125391849529781	0.0649087221095335	0.0137931034482759	0.0133481646273637	0.014268727705113	0.0133481646273637	0	0.0846560846560847	0	0	0.0228571428571429	0.0184331797235023	0	0	0.0155844155844156	0.0171048463731391	0.0340939258965276	0	0	0	0.0204081632653061	0.0347058823529412	0.0400452488687783	0	0.0195065978198508	0	0	0	0	0.0300751879699248	0	0	0	0	0	0	0	0.00889767671774592	0.0197044334975369	0.00721500721500721	0.00343773873185638	0	0	0.0134902153632537
hsa-mir-589	0.00919540229885057	0.00985221674876847	0.00985221674876847	0.0139400829056001	0.0233524164558647	0.0125391849529781	0.0649087221095335	0.0137931034482759	0.0133481646273637	0.014268727705113	0.0133481646273637	0	0.0846560846560847	0	0	0.0228571428571429	0.0184331797235023	0	0	0.0155844155844156	0.0171048463731391	0.0340939258965276	0	0	0	0.0204081632653061	0.0347058823529412	0.0400452488687783	0	0.0195065978198508	0	0	0	0	0.0300751879699248	0	0	0	0	0	0	0	0.00889767671774592	0.0197044334975369	0.00721500721500721	0.00343773873185638	0	0	0.0134902153632537
hsa-mir-619	0.00919540229885057	0.00985221674876847	0.00985221674876847	0.0139400829056001	0.0233524164558647	0.0125391849529781	0.0649087221095335	0.0137931034482759	0.0133481646273637	0.014268727705113	0.0133481646273637	0	0.0846560846560847	0	0	0.0228571428571429	0.0184331797235023	0	0	0.0155844155844156	0.0171048463731391	0.0340939258965276	0	0	0	0.0204081632653061	0.0347058823529412	0.0400452488687783	0	0.0195065978198508	0	0	0	0	0.0300751879699248	0	0	0	0	0	0	0	0.00889767671774592	0.0197044334975369	0.00721500721500721	0.00343773873185638	0	0	0.0134902153632537
hsa-mir-627	0.00919540229885057	0.00985221674876847	0.00985221674876847	0.0139400829056001	0.0233524164558647	0.0125391849529781	0.0649087221095335	0.0137931034482759	0.0133481646273637	0.014268727705113	0.0133481646273637	0	0.0846560846560847	0	0	0.0228571428571429	0.0184331797235023	0	0	0.0155844155844156	0.0171048463731391	0.0340939258965276	0	0	0	0.0204081632653061	0.0347058823529412	0.0400452488687783	0	0.0195065978198508	0	0	0	0	0.0300751879699248	0	0	0	0	0	0	0	0.00889767671774592	0.0197044334975369	0.00721500721500721	0.00343773873185638	0	0	0.0134902153632537
hsa-mir-635	0.00919540229885057	0.00985221674876847	0.00985221674876847	0.0139400829056001	0.0233524164558647	0.0125391849529781	0.0649087221095335	0.0137931034482759	0.0133481646273637	0.014268727705113	0.0133481646273637	0	0.0846560846560847	0	0	0.0228571428571429	0.0184331797235023	0	0	0.0155844155844156	0.0171048463731391	0.0340939258965276	0	0	0	0.0204081632653061	0.0347058823529412	0.0400452488687783	0	0.0195065978198508	0	0	0	0	0.0300751879699248	0	0	0	0	0	0	0	0.00889767671774592	0.0197044334975369	0.00721500721500721	0.00343773873185638	0	0	0.0134902153632537
hsa-mir-655	0.140966141669763	0.143265600035364	0.145863323934424	0.1333743781041	0.14955728265825	0.152352687863164	0.178508657067475	0.144847473755982	0.14273722731451	0.149935361822699	0.160724335154104	0.162723027761754	0.237592541284166	0.11229765457602	0.113142566164771	0.133823589578483	0.171403433778964	0.0881363174068395	0.19420301166439	0.0805548924430238	0.0774944391161232	0.145499819530637	0.145061157289294	0.145543681293578	0.139347059711382	0.11698891934689	0.121117358287731	0.133017292271259	0.128100378322882	0.192142891481191	0.061214494591174	0.214975977878574	0.101942175923627	0.202745698685432	0.0934945756037431	0.0599531513588366	0.0799698574442836	0.0772160946033674	0.204540076404394	0.232675232840852	0.232675232840852	0.0183673469387755	0.105517868762772	0.228009406347523	0.132750447833817	0.135622052303088	0.177481647227088	0.133646177238671	0.0881294588635196
hsa-mir-744	0.30932644014961	0.306497081866283	0.3092900387576	0.286744257619383	0.280594467717028	0.280318263285293	0.316373440177009	0.321904307735416	0.321564323025145	0.353044538440805	0.31106889079032	0.343976726966077	0.420208033872058	0.31901505270974	0.304211344848565	0.316368929543514	0.277132574700082	0.331993009403545	0.376452164635953	0.247729125459119	0.235705766741859	0.306147174940875	0.270801050647253	0.274882419798288	0.281556143989345	0.321012208222847	0.260216293313763	0.286181212765593	0.24068588370673	0.372712784931054	0.23049145804038	0.431665825386098	0.381882097752107	0.436404712089797	0.253062264541784	0.160021971261501	0.176057923166292	0.265797731445114	0.228429481587633	0.38305993852845	0.38305993852845	0.0798256938106507	0.389161037232476	0.389090478587508	0.280104354253696	0.249282600478696	0.32909431162584	0.259398810255961	0.167809862620089
hsa-mir-942	0.139873090855917	0.136397800881434	0.137259127324156	0.148014401549925	0.148805588569719	0.137815758524972	0.187162969428304	0.152720964675181	0.188813819144466	0.171544242746395	0.191277790757145	0.114987362815438	0.210236322330375	0.12087981444824	0.11702464932911	0.13577923920428	0.100282665551452	0.132102891134943	0.141091121676896	0.0934950380981845	0.0775048658300207	0.148538843025038	0.106368404777364	0.107737430229457	0.117435955160578	0.122349738688695	0.118133526763798	0.130466742062301	0.0939182388818501	0.145795100582017	0.113303353646771	0.142596785113857	0.117471503854798	0.124965851952416	0.137033459082754	0.0595578913559148	0.0582939671008497	0.116063856642543	0.0728960185647174	0.123709873503375	0.123709873503375	0.0423529411764706	0.12956161614764	0.146755480202897	0.103169022611349	0.103294560092361	0.0944067344060502	0.121995283511266	0.077071023151576
hsa-mir-489	0.21186240204119	0.211275011427071	0.218038296451226	0.194066358870272	0.221473729320888	0.247314516150678	0.203843550539943	0.198397819979289	0.201121569127113	0.205917464064554	0.316311477119422	0.322303413676369	0.263703765438945	0.32381339810525	0.307305169960846	0.304271970030782	0.271340665669213	0.256766048065695	0.33008703121407	0.225275535624664	0.230841963900832	0.210918158631213	0.276794269403785	0.278278948069415	0.220339308336398	0.301224930791633	0.216135926887252	0.227601267601892	0.21713352373262	0.296609525268622	0.152811287646565	0.431752272890719	0.339670954789449	0.226008032006049	0.190021628126552	0.201926666435396	0.222418019666704	0.248948736119002	0.260795257595815	0.305091957917212	0.305091957917212	0.31451596982338	0.378224744053524	0.213461756271609	0.218155930335537	0.235556234597805	0.218100666692729	0.245406926217105	0.159717585061187
hsa-mir-487a	0.083199608798176	0.0849981498813952	0.0855047354943638	0.0916384852265351	0.0855887216253716	0.0915881755200195	0.0888294764476519	0.0918975104031692	0.0919260908790231	0.10430718087259	0.0936639320837699	0.102368869353939	0.104947119226223	0.0715394052479661	0.0697670565992918	0.06446112351992	0.102741813114258	0.0788700059498726	0.091081832509608	0.0961301427229102	0.0985256899919153	0.0466905122610815	0.059083151550417	0.0594595609157752	0.0650500027773839	0.0828819203413879	0.088991777072661	0.0947958179718589	0.056983090696537	0.0921044747701837	0.0766740749805497	0.0793990393151291	0.0937734554225081	0.104007799981717	0.0679027343716339	0.0977155235315631	0.0903462213316173	0.0642930044517345	0.0909166819731343	0.0926151327160366	0.0926151327160366	0.153061224489796	0.0860955649675234	0.0918093323297208	0.0564873587988526	0.0690165686915278	0.205206753720656	0.0875994395777297	0.0436756122026907
hsa-mir-384	0.0976952694764765	0.100463309186479	0.0835162532735647	0.108097523095872	0.10307322895102	0.110953229181195	0.118434348549148	0.121080666276156	0.120196379991108	0.100830274843503	0.105939636908855	0.113881946843136	0.120679527305806	0.105462434985568	0.100686735844779	0.0619818495383846	0.159464167168723	0.104682698028724	0.156323807879163	0.201441004902811	0.22113512857998	0.102890376971608	0.0796954140396843	0.080769611443798	0.088603888294732	0.105885992053754	0.126480904765764	0.137834171714879	0.125288060264661	0.108270689281987	0.0721638352758115	0.124105770027454	0.157061530681081	0.156178264160999	0.160400454795909	0.246493379080069	0.239323247209852	0.173717964725695	0.18495294812299	0.129136514231812	0.129136514231812	0.272448979591837	0.0813124780248833	0.10496523746828	0.0819877004529377	0.0774331159212683	0.191526303472612	0.132390423441911	0.0881391048800264
hsa-mir-552	0.139327988943497	0.133993719387325	0.134374063218148	0.139259870542296	0.138843068443528	0.12151375682741	0.142918748852368	0.145270010813377	0.148623583665551	0.165710781219788	0.142875663892139	0.0753407390879733	0.14845819442597	0.142834353704986	0.133669353592174	0.174392955212381	0.108277200442774	0.189884638898446	0.171091896549344	0.10354565862857	0.0658550848316111	0.117676004258536	0.112209964967745	0.114477799369479	0.127152129389482	0.142418651788677	0.0937386390925452	0.105825200992528	0.116441635634201	0.193808594725136	0.179731057260164	0.186823077678614	0.13340007172493	0.102478613923447	0.166037587079041	0.0707768616394162	0.070606520875729	0.147704944095191	0.0316747716400016	0.152963543557468	0.152963543557468	0.0227963525835866	0.213388332248641	0.169070223979396	0.132758874959678	0.129787109410748	0.135430389245821	0.114712832693438	0.0770228512668677
hsa-mir-630	0.223158222318833	0.222357518909579	0.223090656739491	0.232752668842351	0.231557040761808	0.220245453713138	0.242335704809013	0.241739748252294	0.245777937699194	0.267465809719342	0.244074002455032	0.18926341264877	0.245930487319833	0.268661862297463	0.260498042050014	0.272498020291942	0.154051108114579	0.295901697218253	0.28729541496755	0.151986835088303	0.112716177059808	0.220906977392196	0.205460308497113	0.210348201133291	0.231442526051879	0.217421409689498	0.173206667359377	0.194171401733335	0.191367654751543	0.266248508924474	0.308477379665156	0.267365203953613	0.232240395600893	0.149036504433163	0.274702778728697	0.114856474891988	0.113775228233252	0.249340030290455	0.0791828466659194	0.220258698167655	0.220258698167655	0.0461254034406041	0.277040264502583	0.234320208769872	0.207191072819461	0.219320115561035	0.230635094719013	0.196769896506124	0.132230504938999
hsa-mir-1227	0.0777403384408649	0.0757566270713101	0.0763039724462416	0.0847764163748091	0.0821519928473735	0.0885510270910517	0.0802490209861384	0.0890891922536042	0.0894411537938105	0.0964093199408536	0.0913286799442573	0.149571795567336	0.150115162763472	0.0685322623151951	0.0735958692143197	0.0551360083138571	0.0675052937029784	0.134114755922007	0.149648970106787	0.0857073700994155	0.0804399426625569	0.0661396894150241	0.0686041989957464	0.0691942299122611	0.0758232802907153	0.0684436680111366	0.083151481789833	0.0925095862357402	0.098104992621545	0.178155065650725	0.0624120433574358	0.0990740072445886	0.0700392157466216	0.114616077360535	0.0630244979426463	0.0882524190917392	0.0876431838852262	0.114263190498068	0.0804553807884154	0.100828607272806	0.100828607272806	0.032967032967033	0.0646544786442584	0.180887367438901	0.103600250284255	0.101992332222655	0.0792557626684823	0.0917460463163559	0.0671560053562349
hsa-mir-1229	0.0777403384408649	0.0757566270713101	0.0763039724462416	0.0847764163748091	0.0821519928473735	0.0885510270910517	0.0802490209861384	0.0890891922536042	0.0894411537938105	0.0964093199408536	0.0913286799442573	0.149571795567336	0.150115162763472	0.0685322623151951	0.0735958692143197	0.0551360083138571	0.0675052937029784	0.134114755922007	0.149648970106787	0.0857073700994155	0.0804399426625569	0.0661396894150241	0.0686041989957464	0.0691942299122611	0.0758232802907153	0.0684436680111366	0.083151481789833	0.0925095862357402	0.098104992621545	0.178155065650725	0.0624120433574358	0.0990740072445886	0.0700392157466216	0.114616077360535	0.0630244979426463	0.0882524190917392	0.0876431838852262	0.114263190498068	0.0804553807884154	0.100828607272806	0.100828607272806	0.032967032967033	0.0646544786442584	0.180887367438901	0.103600250284255	0.101992332222655	0.0792557626684823	0.0917460463163559	0.0671560053562349
hsa-mir-519e	0.287033060237985	0.283452269048357	0.286245225939675	0.25241050833787	0.251989099991999	0.254342878701463	0.242783180921954	0.295527081996091	0.29596289804286	0.324858876184693	0.291616992156665	0.335517534936315	0.328572185773972	0.383966137700938	0.362802292892527	0.287281129686773	0.287493847469369	0.343024061527534	0.371130803470737	0.23068747885784	0.21904305487389	0.317892959174596	0.332319041268425	0.338384861729821	0.35186241898497	0.304148527491921	0.218833142727389	0.237880256882403	0.247355086784659	0.377798517879263	0.295992762033823	0.484871854170412	0.311943663191225	0.356936365622385	0.320305270245056	0.170326164862124	0.1875825947926	0.289233952471441	0.234324339819368	0.434384077538023	0.434384077538023	0.128037923985034	0.47323969025669	0.34278427224494	0.251690544666396	0.243345889600744	0.245545508795353	0.255724001828399	0.202371810300095
hsa-mir-569	0.0116941387422664	0.012529434366714	0.012529434366714	0.00812945340157365	0.00845979987275545	0.00944930717923371	0.00908739865781367	0.0103942378971571	0.0100589399004746	0.0197158601897488	0.00823613830966593	0.0105630240757799	0.0836294632828651	0.0107981575171789	0.00976976156316185	0.005	0.012438653689488	0.00820659971305595	0.00542005420054201	0.0032520325203252	0.00356930398572278	0.018309066879294	0.0338397430996253	0.0326132404181185	0.0365268292682927	0.00766154577130187	0.0492242227309158	0.0531052474606324	0.0462690173223041	0.00909896692951892	0.0366880947737147	0.0544415793934407	0.00560224089635854	0.0113274703438638	0.0510980547052434	0.0040650406504065	0.0040650406504065	0.0065007055029228	0.00975477577564016	0.0126190165644972	0.0126190165644972	0	0.00860832137733142	0.071488645920942	0.074783966326169	0.00732943428905755	0.00824175824175824	0.0455611461709023	0.0725908799502276
hsa-mir-1179	0.135067843611018	0.130303395245635	0.130685366215842	0.134829016104452	0.134747540545718	0.101360882002331	0.138350239730433	0.123376405301693	0.126917831639111	0.141390033416984	0.119858718620671	0.0746359161130428	0.126238734977333	0.165871120697055	0.154331574188092	0.172837353380218	0.0899093365401717	0.187122168226445	0.167494829226537	0.10224435813572	0.077840422905536	0.131188461197165	0.12831950127396	0.131334396354302	0.145987696407802	0.129434303589356	0.0958530549329	0.108232869891223	0.115220030661354	0.190317603256706	0.146310436955463	0.222788473238933	0.157435387368837	0.101797107809403	0.135526813167665	0.0838728148286548	0.083586444470045	0.145371089887487	0.0331890708098926	0.179505675185151	0.179505675185151	0.0230769230769231	0.212488713816561	0.165366334991057	0.130866981331284	0.134041852310572	0.173139929631605	0.118034367141102	0.0757162181696112
hsa-mir-616	0.102093723293211	0.0653725779312634	0.0659394713552996	0.111685258011158	0.111349703459891	0.121185821426402	0.0669751957508068	0.0739961996820403	0.0749462666555896	0.0809416767344013	0.0769061365965497	0.134344876736255	0.141777429565581	0.0663669177168396	0.0688569248401875	0.118172530170913	0.106886694648251	0.131201845602624	0.0804928744100019	0.0816667066569261	0.0784638817785108	0.113977836870851	0.110871850590835	0.112911436652643	0.124724114373089	0.0630619493896292	0.0800285221521251	0.0887827959677679	0.0854901802910339	0.166881889278642	0.0553016579294322	0.0727122885665512	0.144793637635216	0.198484826050512	0.145634503073457	0.0873447098039145	0.0867152172693876	0.11748548228645	0.0420205501808259	0.0792754532194999	0.0792754532194999	0.0340909090909091	0.0604895174022062	0.153283884034639	0.0465783031220768	0.0949126883071356	0.0495379157039849	0.0848391403607898	0.0610374116057015
hsa-mir-885	0.27270294085573	0.276614037164227	0.280602641152831	0.225513849759133	0.223192270891254	0.321570008720193	0.212368401539078	0.228280261836801	0.229129161698744	0.243807147919794	0.292234664593035	0.294288246629553	0.353086745082829	0.194087766765134	0.195035401134921	0.35052039759546	0.304048153858629	0.272542072544743	0.45154523841853	0.194498487551299	0.188108685716681	0.149525538279575	0.36598672399905	0.372231012092456	0.338458679992458	0.287720892617794	0.249494319973056	0.263628093857729	0.202064022734711	0.253626696445553	0.355610015643897	0.366793394404119	0.385864684205065	0.253703466869076	0.158589935034346	0.216679518658176	0.226285039757131	0.192386342467371	0.252765626032571	0.318567123412149	0.318567123412149	0.0689402653021342	0.297688137366068	0.284655500059134	0.257879353269163	0.285293289315861	0.267365138284304	0.297900860968546	0.154582504124331
hsa-mir-485	0.355449405258029	0.365725345195666	0.37048876215343	0.376863644858179	0.345818824263769	0.444163168694379	0.342628336979711	0.379397644218817	0.376942301073997	0.431994302342331	0.39745698566373	0.369544855354347	0.317393443138781	0.308396818791542	0.302507893962955	0.386489317309566	0.300652394841563	0.293242697472605	0.416905258208112	0.236286392055292	0.232129220352573	0.217394704276335	0.356011419936969	0.355487499278299	0.369776816471287	0.409267547899209	0.340409126727964	0.320496409080074	0.320135037173871	0.319031122205063	0.327951085602902	0.25346702475065	0.349150550266272	0.310658558459584	0.18932177078381	0.157565936177821	0.15166979879006	0.25297980324111	0.411775501512603	0.595856644991223	0.595856644991223	0.188972163938421	0.265379808411536	0.285966129495292	0.32531118068526	0.350304650337771	0.298660685827914	0.313297469861552	0.214888084132584
hsa-mir-1254-1	0.101070757383489	0.105130690510631	0.105472454010289	0.112813610275146	0.0805190752594572	0.125036528870001	0.0889385722668502	0.0915911701808621	0.0911637457822822	0.143475990519294	0.0932214973082582	0.130830754181478	0.141562913169915	0.105072425351695	0.0992672565160018	0.133409139166167	0.0622020987986883	0.0852550621876007	0.0910545976764369	0.0865137738912899	0.089958795977564	0.0410983863376435	0.115175879705289	0.117603221822292	0.130788712075475	0.132766220127485	0.0814311593662235	0.0799691533183129	0.0825902493071617	0.106575701949097	0.122351984683527	0.0490210795351789	0.128124674140989	0.0605428567562571	0.102432745200428	0.0640992251010359	0.0337402320945257	0.111733070961185	0.265191097565484	0.19712596396948	0.19712596396948	0.330045523520486	0.10662982182704	0.0594702502466673	0.0629328705488649	0.0929475327189335	0.0562481215096076	0.0812926569028354	0.0614232992025725
hsa-mir-574	0.404921850785333	0.379990474694766	0.380790794822817	0.443759092036502	0.384189764942835	0.381312780172188	0.347740627269307	0.368867701064136	0.367814325369216	0.431696388660559	0.336482258772758	0.467711674385202	0.452690995142703	0.406720524882608	0.388218964801787	0.389748452510691	0.263035311002187	0.43644204391468	0.424687809957765	0.361212702061047	0.347188072139886	0.321441139960614	0.417475169310509	0.426990158731127	0.403504279805056	0.373681887173581	0.304785168768162	0.319430719166189	0.384581084770967	0.503818486071891	0.417828970913929	0.35998716645222	0.427006073045454	0.495371704517918	0.392256269146103	0.308409033997137	0.261619833449231	0.45912418472632	0.318186240267312	0.482649425444756	0.482649425444756	0.232783819562773	0.376153450794454	0.464855444563243	0.377395790822209	0.397702317448153	0.255260701924468	0.350929401250476	0.285497212696966
hsa-mir-1258	0.209473034351118	0.213658876225594	0.215094420296797	0.219512632441274	0.186964784117091	0.237066323766477	0.196704875690229	0.208413247057726	0.208596761658601	0.265277955312253	0.21073859252888	0.263807873093584	0.26739560236771	0.234152703182405	0.223439989180551	0.191486099108985	0.166781398818752	0.210110183806887	0.226004416198177	0.166702752238261	0.164233939208584	0.139429894363248	0.226291700470678	0.231029728456257	0.252958047706684	0.238229920105385	0.174477638780962	0.17980301741716	0.165846839055495	0.25357099785364	0.267182089041211	0.251907237680549	0.210090549459421	0.152212332646524	0.226741864311891	0.141088694813034	0.112771835686221	0.214550741540905	0.28939412088437	0.338978362395217	0.338978362395217	0.299330536463447	0.260318871741923	0.194722882005449	0.136036554501895	0.186441119947488	0.121229569274701	0.172316946872449	0.135703710927321
hsa-mir-539	0.194284943212703	0.200729630523987	0.204561048148508	0.142534239904015	0.139889429796385	0.222410426394173	0.136148924415322	0.16660204719681	0.163662771298865	0.156794031644	0.152919700254186	0.101097544864355	0.2596760083067	0.136544685830732	0.13715305084904	0.328360435820534	0.219023663905542	0.180577306400037	0.265988969475356	0.0676449825371446	0.0633507644313631	0.131526811808378	0.309367552504713	0.258640318694523	0.274129455916858	0.241299433040863	0.216317152327574	0.208800278424338	0.161516810773677	0.223506827751299	0.34080249443332	0.175882415625705	0.198664470168988	0.114809518265319	0.0991767041941983	0.0966971215035502	0.102848255961256	0.111197433335593	0.212059651976509	0.370734116530477	0.370734116530477	0.0237400750611822	0.0951275665438634	0.116048780205941	0.179398533185202	0.224559659719364	0.204473490240798	0.196388505800441	0.153876747607133
hsa-mir-519a-2	0.20571729653071	0.197691389994433	0.201770644073687	0.142910798891517	0.158581068733748	0.183822230367247	0.135094694659977	0.182971959376574	0.186831743261714	0.20490623210282	0.218982994947968	0.244381368488727	0.245447375447215	0.236368630841249	0.224480461253274	0.275511495944504	0.237434474855745	0.217858169039908	0.291813071951872	0.171373287697018	0.157981995999322	0.176544730614611	0.274867130140582	0.278282241375153	0.232820329858417	0.246054210804634	0.172772231742873	0.186744891326021	0.193526203245163	0.224084175855819	0.207291748297509	0.395121795616699	0.281614260690115	0.234268743915628	0.228788519124291	0.143151002323166	0.154239797298504	0.213440538559337	0.0978553983995276	0.27130878849384	0.27130878849384	0.0946389210472958	0.388160702752971	0.217280916515037	0.226961931945116	0.220932642134268	0.128814870188587	0.211617342540915	0.155059634207071
hsa-mir-1202	0.168575123508775	0.169107750955086	0.172100204767212	0.165581532265302	0.159763159583033	0.168035150257589	0.145709819743936	0.167464629303701	0.171449811939237	0.179974133109679	0.203957259670598	0.171588008569487	0.178332196604687	0.20318384642145	0.192272802588823	0.196016746740705	0.173826235466	0.16216003531107	0.237150829380738	0.10569746337743	0.100132550848361	0.194996923317571	0.176042678941435	0.177177110083445	0.172927044011647	0.167005263614085	0.118427351163329	0.128471896838643	0.138111053732733	0.187038330560659	0.0991886996139984	0.265470257550763	0.191550673949301	0.229827239623186	0.100265707365202	0.0666614005563437	0.0887174699722672	0.147584850605606	0.228390924527395	0.267532162047928	0.267532162047928	0.0340314136125654	0.206443171178055	0.192149704734109	0.145223447311429	0.13056711813592	0.207018938537008	0.156642326584216	0.0836580188927512
hsa-mir-449c	0.148488533711911	0.139699283226794	0.14026617665083	0.116561654081664	0.113129479199486	0.10099968116383	0.107338694691921	0.156622198277242	0.16158099277108	0.183940628907797	0.122141468323213	0.142141658149616	0.166285941857339	0.18002313488154	0.168390451357579	0.163464826579905	0.118027303335651	0.187806211239254	0.169995068354205	0.105584274772168	0.0864939119289022	0.148159958059857	0.146579194472165	0.149894042815449	0.166144633275431	0.144293991720099	0.0929524259493471	0.10369499265687	0.118619692216471	0.184653303288547	0.189085155887186	0.244962795236569	0.176761422582182	0.220470697322098	0.175285250300547	0.0603894656864674	0.0597599731519406	0.150564185860212	0.0500042331645089	0.19451536591007	0.19451536591007	0.0340909090909091	0.198910193431759	0.171181661105497	0.145435542496399	0.125603956566182	0.0901511606260445	0.115633577020326	0.0814603353714151
hsa-mir-202	0.275344149091014	0.280728928705901	0.283585361890203	0.283273239652759	0.27622981135475	0.300603785814539	0.274910758493494	0.305758357366002	0.305311294749011	0.32491740043343	0.335283291988768	0.334560999068943	0.271858652016334	0.306425586642146	0.292996409521198	0.211450890439188	0.242455371059254	0.248754917209802	0.380062079937679	0.2094243394021	0.205521216187489	0.254395150485175	0.250545735965213	0.254087973598548	0.258698378737451	0.307453901001414	0.215440038092272	0.234337194415324	0.232546636955861	0.294193582910593	0.21994844446657	0.381394146462996	0.230859965765875	0.276443791393832	0.195838507862809	0.135494959475623	0.153205505983218	0.227349045955264	0.237126686128964	0.457933610473063	0.457933610473063	0.0701673339492865	0.318003242486629	0.347245715568872	0.233275235120169	0.228447028819775	0.224744806175182	0.244840746470459	0.144965001942678
hsa-mir-504	0.199178500677773	0.20711631760443	0.211104921593034	0.146315299648474	0.162265314207744	0.272230888859333	0.150645781009121	0.172806067003855	0.168812860240126	0.17497949622664	0.231305213309525	0.212164067353757	0.217326782707148	0.137117282751938	0.144067397531399	0.330109135614207	0.232350733485893	0.159556025428843	0.399250712341047	0.1363901247052	0.131689091157182	0.0769611747715152	0.318542002887413	0.32325581610625	0.284236141579159	0.291894794259189	0.213465608675364	0.225872404025427	0.190675035608863	0.18752820257923	0.254624645533925	0.235024293836591	0.245061933680668	0.112955376431793	0.0757126921192909	0.133994857302507	0.148888080913114	0.111917095579519	0.233397308423687	0.406715610407091	0.406715610407091	0.0123808564810833	0.179991944407191	0.202309096085791	0.235718921668306	0.262266609692497	0.200681414604205	0.248020558112531	0.127560747476193
hsa-mir-873	0.151987290943188	0.1585593675602	0.161461375113371	0.118449070461355	0.123988824962224	0.195974150220174	0.126045988306763	0.144748107373506	0.14119968796718	0.147629456892276	0.148616880049703	0.12864116064177	0.135148866635748	0.0867664390382558	0.0985221146327959	0.196083726077065	0.116019359743204	0.122554666927276	0.254842072616843	0.0859276656431043	0.0768375027639434	0.0494263846568735	0.193235574291645	0.194387926798316	0.208721125640406	0.171581703533442	0.138961135835395	0.143113071065129	0.105347678150325	0.0972862870309547	0.212451834235032	0.0723843296104307	0.141943009397188	0.0777590601269838	0.0431541716947813	0.0699926931446014	0.0784457371706527	0.0504941014512702	0.189798382231271	0.285602059396177	0.285602059396177	0.00713128038897893	0.06045610699493	0.157966502531398	0.162560758640983	0.168838746387933	0.0774120861262527	0.152517943998266	0.0720436944272382
hsa-mir-675	0.153247956916492	0.156862403372989	0.159442255952841	0.13470749928388	0.196703519492624	0.154784859780459	0.110437127395516	0.113296665706406	0.112243252546019	0.115390644233837	0.135938660608337	0.189975969255007	0.110272310311086	0.136541723778654	0.137133293713223	0.135368063694643	0.211680739490897	0.10546244719133	0.152907624977122	0.106918909455053	0.104074628691169	0.0862797512183969	0.142243269194547	0.142551213964086	0.13459518852662	0.111161754688177	0.118155430482343	0.127400587260611	0.141013938338474	0.114724639541246	0.0792490744585919	0.145760385290961	0.210806207304947	0.112066329649899	0.284544252647944	0.110001325544826	0.124713556580573	0.0848563614128883	0.0862531119310836	0.224857566834711	0.224857566834711	0.0461953824469458	0.250775423543587	0.138369018875281	0.140953051089823	0.151028594973166	0.221233653792878	0.178360204235857	0.154886989726069
hsa-mir-590	0.258613799029379	0.258657203668795	0.261450160560112	0.274769319145469	0.254528892454772	0.242648855025129	0.247800768452279	0.263825722443409	0.264625121518758	0.280032572785264	0.292510193791782	0.242981823170864	0.282758546440889	0.36854324104483	0.34662270988031	0.271072319099857	0.2671216846223	0.315265198124945	0.29041235499598	0.171333161585455	0.156508383904692	0.254137526648959	0.295931439953729	0.297542490479346	0.30664407938623	0.271641497373926	0.271651243781408	0.264543372778178	0.235170305364204	0.330816879085027	0.262504435249926	0.348179902975819	0.302671554427657	0.303896698466092	0.229482930780432	0.114896154146912	0.136499887519065	0.221157618768527	0.255806878366813	0.327027967869667	0.327027967869667	0.0425191822190501	0.280016297936636	0.255492709263199	0.252686890500164	0.252379501724311	0.41156704093761	0.254193885873897	0.199742226034413
hsa-mir-1271	0.258638576509221	0.262214109680344	0.26513697154335	0.270124456252736	0.252850111285521	0.266097754071577	0.24678340462245	0.266500936687995	0.26726669776041	0.286039791928333	0.297277153451657	0.306607446822777	0.302792257168764	0.252817637522331	0.242686084872631	0.235116064276599	0.217700906705	0.257711434852242	0.328914460988611	0.192705605675568	0.188086377093791	0.240146726565681	0.209017419050508	0.211249791881037	0.211094653173262	0.256211587648751	0.19844806367153	0.216069285043469	0.197746623879627	0.296374383203945	0.144019071900367	0.359390128845464	0.328077420325858	0.374957303838756	0.154838999219526	0.152064104506043	0.168966864621903	0.207400754723454	0.250689096040273	0.31742953731596	0.31742953731596	0.0981196076985473	0.309028417740906	0.327252379614474	0.2075211026169	0.204488809303335	0.337883739850122	0.225106221861425	0.124996919834406
hsa-mir-671	0.241966316374017	0.236607455275012	0.243880182547739	0.220930158246676	0.226078295538595	0.21491535877805	0.229667459467955	0.240965659475258	0.241216117346637	0.254533389721036	0.238795140525071	0.123971653570238	0.146567821716442	0.184434374050411	0.182928185554735	0.194997371248662	0.142611174999488	0.21820932709623	0.197284395565588	0.158584966721231	0.139518202367128	0.140460407576022	0.227192433679576	0.229899334753566	0.24540398440144	0.246007264460284	0.197657758352402	0.186179446845076	0.16189750588247	0.18983794170366	0.163318399180499	0.235550543052664	0.2552311491725	0.124313722103943	0.14753224585911	0.0958659925246342	0.0999373668051959	0.156612975025489	0.0946782550273323	0.201265267621854	0.201265267621854	0.0301476969709285	0.193009747013125	0.208386391359415	0.144190853213144	0.239003415483222	0.210406648698242	0.214319954869304	0.129509439302797
hsa-mir-1827	0.113288483532154	0.115013573311007	0.119775478072912	0.076292825027184	0.120684004030646	0.104511977696845	0.071152376152376	0.0854598382084675	0.0840287431182253	0.0844137021650964	0.125914726599345	0.135332124233313	0.101107481045187	0.109139493235211	0.106522142071369	0.136304102798333	0.153255280402442	0.0619662765168814	0.166452268404447	0.0518136432638537	0.050926372651173	0.0635240104112356	0.115397917663517	0.112738078375731	0.0888384185250444	0.119521050124342	0.113401384251507	0.120028819571765	0.0863961240823782	0.09420667436529	0.0705231866225432	0.145275073210267	0.105998483287693	0.0899019166389921	0.0626797849095104	0.0500512114503588	0.0661132189152623	0.0573736183595025	0.0916027399142814	0.177505379026386	0.177505379026386	0.0135135135135135	0.112827491546055	0.11491465601028	0.099919290319758	0.136514699047626	0.0839419055638218	0.140298238308567	0.0497234438628485
hsa-mir-647	0.102093723293211	0.0653725779312634	0.0659394713552996	0.111685258011158	0.111349703459891	0.121185821426402	0.0669751957508068	0.0739961996820403	0.0749462666555896	0.0809416767344013	0.0769061365965497	0.134344876736255	0.141777429565581	0.0663669177168396	0.0688569248401875	0.118172530170913	0.106886694648251	0.131201845602624	0.0804928744100019	0.0816667066569261	0.0784638817785108	0.113977836870851	0.110871850590835	0.112911436652643	0.124724114373089	0.0630619493896292	0.0800285221521251	0.0887827959677679	0.0854901802910339	0.166881889278642	0.0553016579294322	0.0727122885665512	0.144793637635216	0.198484826050512	0.145634503073457	0.0873447098039145	0.0867152172693876	0.11748548228645	0.0420205501808259	0.0792754532194999	0.0792754532194999	0.0340909090909091	0.0604895174022062	0.153283884034639	0.0465783031220768	0.0949126883071356	0.0495379157039849	0.0848391403607898	0.0610374116057015
hsa-mir-632	0.199220326805499	0.202690863502374	0.204126407573577	0.207722018763813	0.206553390126036	0.223195013557699	0.210595018962074	0.231516817159071	0.230978345194278	0.249557137075638	0.233120176064557	0.182933535030352	0.185957578267541	0.178846827138193	0.173161920049449	0.103459576677076	0.144558725844709	0.167567202234416	0.185157576703654	0.15576256829748	0.152251832987729	0.131432749797254	0.215240142934452	0.219597082729126	0.240206250549501	0.226797274378254	0.164197362213626	0.144211818272652	0.135684266236571	0.202787319780397	0.188893264240235	0.244112738832623	0.127802718444935	0.136481308624028	0.179130757104665	0.105536985595851	0.103012221937597	0.14345657648968	0.0794182366543255	0.212296991572732	0.212296991572732	0.0705882352941176	0.196779343639331	0.185016335730054	0.104083100372932	0.17783693888006	0.134382454892717	0.167485396095879	0.127061961436503
hsa-mir-636	0.224428691961662	0.228745306918565	0.230303038804166	0.225974766447123	0.218562670381948	0.234907141060734	0.21252285701986	0.24393100048847	0.245357494140495	0.248828490403357	0.266912069516813	0.18073075886386	0.206142651562586	0.213882484314129	0.203356594691052	0.202937791626865	0.195746455920984	0.169599555259998	0.23316799122854	0.166457617702603	0.167780074370889	0.217133095679564	0.257035390639745	0.243084361492395	0.246472143063947	0.246934717109029	0.205447419972569	0.187590939773973	0.185254667271055	0.191797054382083	0.13194187465665	0.262755086233032	0.200965532553132	0.331394907840192	0.117780081022156	0.0949805357667504	0.115539486100984	0.176406388971929	0.210466973969586	0.278747002961816	0.278747002961816	0.0417352281226627	0.189940385534201	0.189044781267851	0.169432620299768	0.186440490041796	0.224187748900974	0.211809574412707	0.143141673084228
hsa-mir-1275	0.135067843611018	0.130303395245635	0.130685366215842	0.134829016104452	0.134747540545718	0.101360882002331	0.138350239730433	0.123376405301693	0.126917831639111	0.141390033416984	0.119858718620671	0.0746359161130428	0.126238734977333	0.165871120697055	0.154331574188092	0.172837353380218	0.0899093365401717	0.187122168226445	0.167494829226537	0.10224435813572	0.077840422905536	0.131188461197165	0.12831950127396	0.131334396354302	0.145987696407802	0.129434303589356	0.0958530549329	0.108232869891223	0.115220030661354	0.190317603256706	0.146310436955463	0.222788473238933	0.157435387368837	0.101797107809403	0.135526813167665	0.0838728148286548	0.083586444470045	0.145371089887487	0.0331890708098926	0.179505675185151	0.179505675185151	0.0230769230769231	0.212488713816561	0.165366334991057	0.130866981331284	0.134041852310572	0.173139929631605	0.118034367141102	0.0757162181696112
hsa-mir-617	0.180379292437347	0.173278545260326	0.174250362558674	0.174525002735947	0.169259294953152	0.132856043320708	0.137642350837944	0.152063477716312	0.157697967895377	0.184676782564454	0.150933555611577	0.186496438577421	0.200235789740283	0.13543125083135	0.130507955910192	0.133792049300532	0.10450005583503	0.17836646942197	0.16678138629387	0.114655538625352	0.0904278913053027	0.122467018718562	0.134485957469615	0.136952578781114	0.150207273847656	0.132397242603118	0.105352363555598	0.115355787146265	0.137686291000238	0.169584453777682	0.137060560342741	0.274722194983827	0.21982053977524	0.257577714242961	0.133130800745529	0.112479794639362	0.110852115224699	0.144309750463968	0.0709776744013561	0.150801385337805	0.150801385337805	0.0588235294117647	0.17087254043704	0.216200897660401	0.134440406427168	0.151527834331799	0.15256879954294	0.143694003375187	0.0959559502438774
hsa-mir-758	0.180379292437347	0.173278545260326	0.174250362558674	0.174525002735947	0.169259294953152	0.132856043320708	0.137642350837944	0.152063477716312	0.157697967895377	0.184676782564454	0.150933555611577	0.186496438577421	0.200235789740283	0.13543125083135	0.130507955910192	0.133792049300532	0.10450005583503	0.17836646942197	0.16678138629387	0.114655538625352	0.0904278913053027	0.122467018718562	0.134485957469615	0.136952578781114	0.150207273847656	0.132397242603118	0.105352363555598	0.115355787146265	0.137686291000238	0.169584453777682	0.137060560342741	0.274722194983827	0.21982053977524	0.257577714242961	0.133130800745529	0.112479794639362	0.110852115224699	0.144309750463968	0.0709776744013561	0.150801385337805	0.150801385337805	0.0588235294117647	0.17087254043704	0.216200897660401	0.134440406427168	0.151527834331799	0.15256879954294	0.143694003375187	0.0959559502438774
hsa-mir-766	0.180379292437347	0.173278545260326	0.174250362558674	0.174525002735947	0.169259294953152	0.132856043320708	0.137642350837944	0.152063477716312	0.157697967895377	0.184676782564454	0.150933555611577	0.186496438577421	0.200235789740283	0.13543125083135	0.130507955910192	0.133792049300532	0.10450005583503	0.17836646942197	0.16678138629387	0.114655538625352	0.0904278913053027	0.122467018718562	0.134485957469615	0.136952578781114	0.150207273847656	0.132397242603118	0.105352363555598	0.115355787146265	0.137686291000238	0.169584453777682	0.137060560342741	0.274722194983827	0.21982053977524	0.257577714242961	0.133130800745529	0.112479794639362	0.110852115224699	0.144309750463968	0.0709776744013561	0.150801385337805	0.150801385337805	0.0588235294117647	0.17087254043704	0.216200897660401	0.134440406427168	0.151527834331799	0.15256879954294	0.143694003375187	0.0959559502438774
hsa-mir-1286	0.180379292437347	0.173278545260326	0.174250362558674	0.174525002735947	0.169259294953152	0.132856043320708	0.137642350837944	0.152063477716312	0.157697967895377	0.184676782564454	0.150933555611577	0.186496438577421	0.200235789740283	0.13543125083135	0.130507955910192	0.133792049300532	0.10450005583503	0.17836646942197	0.16678138629387	0.114655538625352	0.0904278913053027	0.122467018718562	0.134485957469615	0.136952578781114	0.150207273847656	0.132397242603118	0.105352363555598	0.115355787146265	0.137686291000238	0.169584453777682	0.137060560342741	0.274722194983827	0.21982053977524	0.257577714242961	0.133130800745529	0.112479794639362	0.110852115224699	0.144309750463968	0.0709776744013561	0.150801385337805	0.150801385337805	0.0588235294117647	0.17087254043704	0.216200897660401	0.134440406427168	0.151527834331799	0.15256879954294	0.143694003375187	0.0959559502438774
hsa-mir-548d-1	0.261320442102298	0.257917561624013	0.260988814695266	0.247056520869815	0.247008139900743	0.246961585701509	0.217836729694615	0.241813044754631	0.2458490130954	0.272779318014714	0.246596684366473	0.260486554726582	0.291411531049188	0.234351463430583	0.237550384186297	0.337908349038507	0.194847456619985	0.315601772710834	0.363681220967623	0.142899373964039	0.112928603337927	0.199241304808597	0.32667211427891	0.332412133264358	0.360552541917501	0.238420876884221	0.20269315597459	0.213059608402924	0.229260185940409	0.271719106451511	0.347242460806067	0.30203188825509	0.284531782409668	0.258370462283825	0.22270799923346	0.152403149006581	0.158242356360287	0.210581584747378	0.139717954467703	0.332031154205262	0.332031154205262	0.0580224882319927	0.199654144663291	0.252852149435646	0.214729969226669	0.273624054801903	0.29099979823982	0.257029497430114	0.164821051243456
hsa-mir-548d-2	0.261320442102298	0.257917561624013	0.260988814695266	0.247056520869815	0.247008139900743	0.246961585701509	0.217836729694615	0.241813044754631	0.2458490130954	0.272779318014714	0.246596684366473	0.260486554726582	0.291411531049188	0.234351463430583	0.237550384186297	0.337908349038507	0.194847456619985	0.315601772710834	0.363681220967623	0.142899373964039	0.112928603337927	0.199241304808597	0.32667211427891	0.332412133264358	0.360552541917501	0.238420876884221	0.20269315597459	0.213059608402924	0.229260185940409	0.271719106451511	0.347242460806067	0.30203188825509	0.284531782409668	0.258370462283825	0.22270799923346	0.152403149006581	0.158242356360287	0.210581584747378	0.139717954467703	0.332031154205262	0.332031154205262	0.0580224882319927	0.199654144663291	0.252852149435646	0.214729969226669	0.273624054801903	0.29099979823982	0.257029497430114	0.164821051243456
hsa-mir-374a	0.27886017066773	0.276155734952253	0.277527477064736	0.271774120242422	0.223528133408571	0.257310367765897	0.22879818428745	0.282253316223414	0.283079537145849	0.344651688896366	0.253295506698104	0.323498980866799	0.350849360732213	0.350987262310649	0.331431061214929	0.269196566212122	0.238798017147751	0.331376154510274	0.289801827902841	0.269394266768573	0.261270950194763	0.229313304709896	0.32540977128771	0.333039477171542	0.364331103837863	0.299377588675448	0.228388898272782	0.24136226452102	0.261435266453512	0.329138850197452	0.387103092962458	0.376640977702029	0.296281328201861	0.258241840692711	0.364467557240606	0.172399681073281	0.145534968568355	0.339787896743859	0.329768103850722	0.406580284862437	0.406580284862437	0.242994307849902	0.352394964088126	0.266513049157948	0.218023153083707	0.244911903426625	0.181158240714439	0.232391704930006	0.21627767729827
hsa-mir-652	0.170370010255067	0.166600081870729	0.168593702285402	0.213980673491735	0.178388799356737	0.143637933751872	0.18808743131284	0.163243663704995	0.165362359403682	0.189898341649487	0.167190282790818	0.0948923398530098	0.162601918497888	0.190765694501669	0.182336485174049	0.228494228633022	0.17981411323703	0.201178448872462	0.206498796221524	0.167325505153607	0.147825864080859	0.239417234593523	0.160716321196971	0.158688639412261	0.170222844711079	0.198650186260113	0.156305915637791	0.170549332124349	0.146498697739929	0.285297311930889	0.162613299614119	0.240434610129804	0.179365582460507	0.130260764885933	0.157485273905891	0.195175552227972	0.191523098310364	0.215003893316976	0.0649047014226895	0.219984293597037	0.219984293597037	0.0200401088669245	0.318538054585589	0.1930687277274	0.207069617849521	0.216877239226048	0.186544533979589	0.197614009099905	0.0964261943431554
hsa-mir-502	0.285020117158119	0.285034621216796	0.287827578108113	0.289345491593741	0.314934072168684	0.284224811508451	0.317924129056523	0.299292105817862	0.299048375970433	0.321737158357302	0.359484845378099	0.360803277264517	0.30925922545117	0.373678374357569	0.416530138442688	0.296259729467399	0.280655097051099	0.35885712982374	0.387268695110616	0.289625525461202	0.227831910493047	0.247989056386098	0.245610294105936	0.248879058207251	0.252766707942125	0.340345810588988	0.243711530737537	0.267549899714608	0.280302651632197	0.456615355820944	0.301162342650845	0.346276243519057	0.391660090415927	0.263839437770537	0.265384893218708	0.225662311369718	0.245733751677753	0.343336054246118	0.234169851449845	0.325241322872779	0.325241322872779	0.324606548680336	0.476656554015064	0.360384151420313	0.238940650167478	0.247815675446313	0.295942195923487	0.277937825655426	0.198013089795419
hsa-mir-874	0.235545007687851	0.235891400789794	0.242654685813949	0.205270164110848	0.218930395980367	0.279291238295512	0.204187502931537	0.226812214733923	0.226443788250152	0.237162966026804	0.292159488459635	0.280921622902537	0.286170372785011	0.238159072391404	0.23223721420825	0.256092396487272	0.289522568207225	0.203394947877036	0.331822372492941	0.176964152326513	0.173232052395683	0.160064305491601	0.280416513938441	0.282018039201964	0.226686282261083	0.278244461732195	0.227403956073248	0.239677456420035	0.208561735414156	0.243511531225581	0.247801796034423	0.455434102004727	0.25307114750755	0.172471440278357	0.208034210419246	0.183020371947369	0.191015001996839	0.218868198950632	0.143855607716099	0.308703146695187	0.308703146695187	0.0716096496386252	0.335305918805346	0.238318471497862	0.209458662219251	0.280715732732177	0.163466982660568	0.23796917860343	0.162842501577648
hsa-mir-147b	0.201396690794708	0.199570856901704	0.200412607743455	0.205887879450122	0.205781362165977	0.178713847985434	0.221712947582482	0.19717410592206	0.230826172642371	0.220557557458885	0.230254035931721	0.145244248297202	0.186103030206592	0.218637509872249	0.206449291460558	0.22287440382111	0.148228098439256	0.233710939144684	0.228245243312922	0.144794304825465	0.119756411306191	0.179127073878078	0.181191079782858	0.185008560220064	0.201272269735416	0.175463480508806	0.142085503812303	0.155008845055184	0.157395402943587	0.238790761025455	0.217803389310393	0.244730815277278	0.20099849489587	0.281152892204149	0.184446192196501	0.120922173691493	0.114940708840801	0.201204008329584	0.158875582073866	0.236438113133483	0.236438113133483	0.109772084193937	0.255232065030395	0.198635206067781	0.186834940162733	0.175050072523775	0.324150218400047	0.180972641907245	0.140473874471744
hsa-mir-105-1	0.209857517047362	0.209203326038044	0.21212618790105	0.20575740000066	0.20070472892649	0.207827262530071	0.187796451235397	0.213651957511387	0.24784071845454	0.2320534197972	0.274605727553923	0.205537272418784	0.215520404502772	0.237805004626833	0.225580307236515	0.229360574113918	0.192681540470173	0.206434450711581	0.271932195744608	0.13258275696718	0.1191313991058	0.220095179023982	0.207001921440294	0.209164794353229	0.20876907900763	0.193881722640811	0.141708794307122	0.154364424392983	0.1664792773951	0.223036641696038	0.14341675374413	0.299869117592642	0.22373485083843	0.260749510915639	0.141987694402119	0.0870918635097929	0.107529673597825	0.183150489137941	0.239774094133272	0.292246161922143	0.292246161922143	0.0559655066214968	0.24225497064836	0.22723693823035	0.175457002060768	0.16059190308991	0.230243960378738	0.205610234530998	0.104193142734287
hsa-mir-105-2	0.209857517047362	0.209203326038044	0.21212618790105	0.20575740000066	0.20070472892649	0.207827262530071	0.187796451235397	0.213651957511387	0.24784071845454	0.2320534197972	0.274605727553923	0.205537272418784	0.215520404502772	0.237805004626833	0.225580307236515	0.229360574113918	0.192681540470173	0.206434450711581	0.271932195744608	0.13258275696718	0.1191313991058	0.220095179023982	0.207001921440294	0.209164794353229	0.20876907900763	0.193881722640811	0.141708794307122	0.154364424392983	0.1664792773951	0.223036641696038	0.14341675374413	0.299869117592642	0.22373485083843	0.260749510915639	0.141987694402119	0.0870918635097929	0.107529673597825	0.183150489137941	0.239774094133272	0.292246161922143	0.292246161922143	0.0559655066214968	0.24225497064836	0.22723693823035	0.175457002060768	0.16059190308991	0.230243960378738	0.205610234530998	0.104193142734287
hsa-mir-506	0.279114112297264	0.278269730053106	0.28096722523615	0.282454091427024	0.285254694718186	0.291764315919124	0.286910960658092	0.303114372673978	0.302950399081962	0.327890246219838	0.300075067262638	0.205407436498906	0.290707986674418	0.256813390346322	0.31327316687258	0.318063105624189	0.281113243062688	0.357109817966857	0.315456718361134	0.224376815233529	0.157025177487633	0.291795129988381	0.303309754296217	0.30650721470334	0.330943297211916	0.318306045180082	0.235519819944736	0.249638044164082	0.234777927498049	0.324760620106458	0.331377726336596	0.337506084877462	0.212850999860338	0.17457414787154	0.269954550293155	0.183692283595575	0.224439774520474	0.236125700044451	0.114822805306817	0.325806104961592	0.325806104961592	0.0624582735409904	0.328420434788034	0.333946081455149	0.250274334431814	0.275192350130091	0.201055305231874	0.25243363884325	0.178526863205093
hsa-mir-508	0.292788785093778	0.300048296297483	0.258396808744357	0.30614825789574	0.309732462653144	0.336440477943184	0.304847341549505	0.342478847791612	0.340964919650838	0.293800327605044	0.32321212425895	0.240640812306069	0.289408918853563	0.234429851206558	0.292562359580121	0.293161076530546	0.353496866773767	0.328733013666813	0.397010140292943	0.249147375806897	0.225552837208182	0.314839205498381	0.312861163905488	0.316366734300007	0.32748520647339	0.311591046470078	0.19944849004037	0.212828023450555	0.283795889613165	0.285511979162014	0.145902228396794	0.448787201884425	0.30055581401975	0.431155099437753	0.222502478734305	0.22488036300503	0.290586027832275	0.263060493345396	0.360569744328721	0.460539061800375	0.460539061800375	0.31724543642091	0.204893504865146	0.351460850792572	0.313441848311793	0.231453864661171	0.294871812405249	0.284136694900338	0.165613250487737
hsa-mir-509-1	0.192446813664476	0.194581533841172	0.197340335732922	0.186105197272301	0.198605977219874	0.222915632766748	0.182652230075283	0.206941388082045	0.203013454734978	0.213779850372346	0.217831212464011	0.173106747586307	0.200021000490906	0.127728167742087	0.197666583737498	0.219850204502213	0.234801686312396	0.179267956059455	0.230664183821911	0.116654124870981	0.0794229845301215	0.239104870343426	0.242590299321336	0.243870359909535	0.248828429343267	0.181165829755585	0.147476837654274	0.153814718734822	0.176515071128831	0.206929786169615	0.113134371738005	0.219553963833056	0.13028020508	0.221122052253726	0.0876939689972754	0.0785153531731235	0.139510805565397	0.0907540823976061	0.222566537768367	0.274332977792358	0.274332977792358	0.0217517946405081	0.102847847133843	0.314620098027689	0.191848906037488	0.199033900757613	0.197851112129087	0.191316020033397	0.115815916311016
hsa-mir-509-2	0.192446813664476	0.194581533841172	0.197340335732922	0.186105197272301	0.198605977219874	0.222915632766748	0.182652230075283	0.206941388082045	0.203013454734978	0.213779850372346	0.217831212464011	0.173106747586307	0.200021000490906	0.127728167742087	0.197666583737498	0.219850204502213	0.234801686312396	0.179267956059455	0.230664183821911	0.116654124870981	0.0794229845301215	0.239104870343426	0.242590299321336	0.243870359909535	0.248828429343267	0.181165829755585	0.147476837654274	0.153814718734822	0.176515071128831	0.206929786169615	0.113134371738005	0.219553963833056	0.13028020508	0.221122052253726	0.0876939689972754	0.0785153531731235	0.139510805565397	0.0907540823976061	0.222566537768367	0.274332977792358	0.274332977792358	0.0217517946405081	0.102847847133843	0.314620098027689	0.191848906037488	0.199033900757613	0.197851112129087	0.191316020033397	0.115815916311016
hsa-mir-513a-1	0.358044736352532	0.355900938604498	0.359146332239339	0.343064280830378	0.335991900229452	0.367438537373948	0.336031586628008	0.39124956918912	0.389062954551204	0.434852496731392	0.363422459126298	0.321743226512368	0.366820133305465	0.340017072817946	0.385169975077633	0.400785285483438	0.328595626086508	0.409435282599491	0.412369129694175	0.278747069247504	0.236685300379442	0.397504900861288	0.441478241057601	0.448457351627666	0.4826237509116	0.423434168855633	0.280811881414402	0.275193270548405	0.284342395994629	0.369281978410752	0.426754076795036	0.355637048311423	0.285560521935624	0.272930402948041	0.33851052156165	0.246355240646787	0.248912053232652	0.300902725327266	0.287638539109179	0.455534072556016	0.455534072556016	0.234612837193343	0.362813735806788	0.366917129416941	0.347532373037791	0.326235177729142	0.198426774594931	0.301796850791848	0.223937410105872
hsa-mir-513a-2	0.358044736352532	0.355900938604498	0.359146332239339	0.343064280830378	0.335991900229452	0.367438537373948	0.336031586628008	0.39124956918912	0.389062954551204	0.434852496731392	0.363422459126298	0.321743226512368	0.366820133305465	0.340017072817946	0.385169975077633	0.400785285483438	0.328595626086508	0.409435282599491	0.412369129694175	0.278747069247504	0.236685300379442	0.397504900861288	0.441478241057601	0.448457351627666	0.4826237509116	0.423434168855633	0.280811881414402	0.275193270548405	0.284342395994629	0.369281978410752	0.426754076795036	0.355637048311423	0.285560521935624	0.272930402948041	0.33851052156165	0.246355240646787	0.248912053232652	0.300902725327266	0.287638539109179	0.455534072556016	0.455534072556016	0.234612837193343	0.362813735806788	0.366917129416941	0.347532373037791	0.326235177729142	0.198426774594931	0.301796850791848	0.223937410105872
hsa-mir-513b	0.259233322558939	0.255480355347902	0.258942108558399	0.234993408700911	0.237907326908587	0.246465859002191	0.224810217601584	0.28751450976697	0.288185989702829	0.312585645939357	0.260283097622785	0.166784855711164	0.230002049436538	0.207929008641316	0.266313448944937	0.328870389462643	0.249512317694985	0.296531447672656	0.307884337946583	0.175636912671103	0.125769398968117	0.297734160637252	0.332652494456	0.336796494868277	0.362659916565555	0.314332957707285	0.184150922990489	0.18982537609738	0.194710959651092	0.228611939191811	0.274162063667581	0.272156072739643	0.224057701134862	0.235076069546905	0.19705111476861	0.140966213868652	0.185404210315958	0.1769873947364	0.125033577876383	0.299495883740898	0.299495883740898	0.0339770859828511	0.214332452395152	0.256161223247093	0.281342102870947	0.237634022740291	0.153758189591793	0.219264620410201	0.137673525397801
hsa-mir-513c	0.259233322558939	0.255480355347902	0.258942108558399	0.234993408700911	0.237907326908587	0.246465859002191	0.224810217601584	0.28751450976697	0.288185989702829	0.312585645939357	0.260283097622785	0.166784855711164	0.230002049436538	0.207929008641316	0.266313448944937	0.328870389462643	0.249512317694985	0.296531447672656	0.307884337946583	0.175636912671103	0.125769398968117	0.297734160637252	0.332652494456	0.336796494868277	0.362659916565555	0.314332957707285	0.184150922990489	0.18982537609738	0.194710959651092	0.228611939191811	0.274162063667581	0.272156072739643	0.224057701134862	0.235076069546905	0.19705111476861	0.140966213868652	0.185404210315958	0.1769873947364	0.125033577876383	0.299495883740898	0.299495883740898	0.0339770859828511	0.214332452395152	0.256161223247093	0.281342102870947	0.237634022740291	0.153758189591793	0.219264620410201	0.137673525397801
hsa-mir-711	0.0586294900127999	0.0602017228532369	0.0616208335438708	0.0665807451881988	0.0541068847799709	0.0604052148212365	0.051831490264007	0.0621028996710674	0.0611269072222576	0.0621130124542021	0.0612534240737523	0.0600503474218925	0.0799438142585514	0.0693098096734205	0.0689235108056741	0.0651127962937765	0.0715480023602536	0.0509080530197439	0.0553568806237371	0.0217209267776242	0.0193156391438871	0.0560105823680459	0.0621071697853739	0.0356074349060144	0.0357315152521183	0.0911423528045837	0.0972744367753312	0.0887932454983529	0.0638971609057037	0.063385618501551	0.0993758478535372	0.0513330190184277	0.0666906992097916	0.0709998697671009	0.0473087243166736	0.0166733361856574	0.0207880204392937	0.0435362340505328	0.0169952567369557	0.0995877081183125	0.0995877081183125	0.00943396226415094	0.0292842137389306	0.054179430948449	0.106319060194267	0.0755121247544766	0.038676734105985	0.0510192710255328	0.0516819809781386
hsa-mir-935	0.0759993285843451	0.0769843511917172	0.0802018544092204	0.0597691807622042	0.0639801147057707	0.0986854239434214	0.059860504057732	0.0707978685982511	0.0695425843844692	0.0708750507091913	0.0766146008092658	0.0414558280619352	0.0774391893430352	0.0593648935255544	0.0661407304431515	0.196002461849224	0.117778800647665	0.104802058935259	0.189503600509202	0.033292299556411	0.0286224880107906	0.0452437330453455	0.184680334368496	0.185759219713248	0.198552511432508	0.141833932676583	0.0979659588588818	0.0944959705211445	0.0796110204438116	0.136735287644101	0.157932686692576	0.0725435412513513	0.0754197366522435	0.0439344740468425	0.0415585163893911	0.0447794245358117	0.0536538587489808	0.0293643326603953	0.088560474617699	0.245151134102686	0.245151134102686	0.0100286532951289	0.0450031634793436	0.0670453811637518	0.0676382321215061	0.122054078115581	0.165671190984929	0.115790322890264	0.0580872522829766
hsa-mir-1299	0.128337681879689	0.130808228820457	0.131460544541266	0.137895912655794	0.137326238514608	0.150672390017939	0.143369233043924	0.153295414491828	0.151791261336178	0.163510705131118	0.153301146927619	0.184030388432591	0.15086485291428	0.0961104840546465	0.168573041762696	0.0666370392151194	0.112424173465497	0.0925301979838606	0.165103543884623	0.1011675998474	0.0570094658595834	0.0695578075198371	0.0763855234896261	0.0773052596359554	0.0845056082244484	0.127617110716719	0.10352667385823	0.115316095692916	0.111410591007966	0.17898764758214	0.178675256140231	0.103293973182398	0.181020927582084	0.107602932309041	0.0811590365225492	0.0924376444818662	0.0914602051380119	0.14029267621336	0.0498189541767556	0.0968850025295627	0.0968850025295627	0.039647577092511	0.163838483316031	0.177749572474534	0.0708291799822714	0.0841160978882806	0.09150122460015	0.103788192823588	0.0768419409518049
hsa-mir-450a-1	0.235005182305132	0.237700842832977	0.240623704695984	0.235414988446371	0.227421737410358	0.246770467125507	0.221881448129262	0.246881639176466	0.248260503296117	0.264716759739823	0.279169125449616	0.272162233862711	0.272712168195311	0.301384547133674	0.285804133757885	0.219583616994541	0.24228334518595	0.249714015936165	0.320636436381793	0.167652333275154	0.16279553085862	0.259933812364093	0.247544603492556	0.251105499924535	0.25554909676024	0.245274836685285	0.18279931813877	0.197126123456067	0.191869758591921	0.296295100360849	0.214379125572154	0.400938069952686	0.230082682436825	0.267723619032648	0.205630433255949	0.132455358407262	0.150644568333981	0.221873817087589	0.249534302129907	0.372263255499344	0.372263255499344	0.0842008007391438	0.321894522680055	0.283027447284542	0.180245099402366	0.187399466482119	0.233845440312351	0.211363484201774	0.13746625827008
hsa-mir-450a-2	0.235005182305132	0.237700842832977	0.240623704695984	0.235414988446371	0.227421737410358	0.246770467125507	0.221881448129262	0.246881639176466	0.248260503296117	0.264716759739823	0.279169125449616	0.272162233862711	0.272712168195311	0.301384547133674	0.285804133757885	0.219583616994541	0.24228334518595	0.249714015936165	0.320636436381793	0.167652333275154	0.16279553085862	0.259933812364093	0.247544603492556	0.251105499924535	0.25554909676024	0.245274836685285	0.18279931813877	0.197126123456067	0.191869758591921	0.296295100360849	0.214379125572154	0.400938069952686	0.230082682436825	0.267723619032648	0.205630433255949	0.132455358407262	0.150644568333981	0.221873817087589	0.249534302129907	0.372263255499344	0.372263255499344	0.0842008007391438	0.321894522680055	0.283027447284542	0.180245099402366	0.187399466482119	0.233845440312351	0.211363484201774	0.13746625827008
hsa-mir-450b	0.235005182305132	0.237700842832977	0.240623704695984	0.235414988446371	0.227421737410358	0.246770467125507	0.221881448129262	0.246881639176466	0.248260503296117	0.264716759739823	0.279169125449616	0.272162233862711	0.272712168195311	0.301384547133674	0.285804133757885	0.219583616994541	0.24228334518595	0.249714015936165	0.320636436381793	0.167652333275154	0.16279553085862	0.259933812364093	0.247544603492556	0.251105499924535	0.25554909676024	0.245274836685285	0.18279931813877	0.197126123456067	0.191869758591921	0.296295100360849	0.214379125572154	0.400938069952686	0.230082682436825	0.267723619032648	0.205630433255949	0.132455358407262	0.150644568333981	0.221873817087589	0.249534302129907	0.372263255499344	0.372263255499344	0.0842008007391438	0.321894522680055	0.283027447284542	0.180245099402366	0.187399466482119	0.233845440312351	0.211363484201774	0.13746625827008
hsa-mir-605	0.148488533711911	0.139699283226794	0.14026617665083	0.116561654081664	0.113129479199486	0.10099968116383	0.107338694691921	0.156622198277242	0.16158099277108	0.183940628907797	0.122141468323213	0.142141658149616	0.166285941857339	0.18002313488154	0.168390451357579	0.163464826579905	0.118027303335651	0.187806211239254	0.169995068354205	0.105584274772168	0.0864939119289022	0.148159958059857	0.146579194472165	0.149894042815449	0.166144633275431	0.144293991720099	0.0929524259493471	0.10369499265687	0.118619692216471	0.184653303288547	0.189085155887186	0.244962795236569	0.176761422582182	0.220470697322098	0.175285250300547	0.0603894656864674	0.0597599731519406	0.150564185860212	0.0500042331645089	0.19451536591007	0.19451536591007	0.0340909090909091	0.198910193431759	0.171181661105497	0.145435542496399	0.125603956566182	0.0901511606260445	0.115633577020326	0.0814603353714151
hsa-mir-1293	0.106389890455606	0.108979276236996	0.11189472813204	0.119592171232856	0.117314878924322	0.123313744557377	0.120631830690515	0.123913965595416	0.121513674785727	0.135779648877036	0.123888012753683	0.0546798902489819	0.0875770384744624	0.064911519483322	0.0679456422027593	0.100800482166255	0.0960563194437454	0.0511330398565278	0.0818583904416594	0.0567030677786282	0.0546292760328532	0.0597156457322063	0.0707535193847754	0.0647949383977605	0.0630314878439177	0.101115346513021	0.0813442185766921	0.0812779992232175	0.0548609062559776	0.102584566717178	0.0649424513422833	0.0743900830697193	0.0653037858916724	0.0633258311659061	0.0532063426345552	0.0501251205462379	0.0486656739611354	0.054448756150557	0.0439705298252035	0.0998337716903879	0.0998337716903879	0.0196078431372549	0.085997236218458	0.0749643599457258	0.070774406814381	0.0899638227088752	0.0511354438941422	0.083545365560612	0.0450697420445312
hsa-mir-1233-1	0.136950103922638	0.139017451457864	0.141677025925949	0.125215824461627	0.132736286359578	0.147221319607794	0.121559167905747	0.138952794871502	0.136964626895933	0.144012862565192	0.155531964020675	0.16833416665009	0.161736180379347	0.118208057448442	0.118530307410712	0.11631939030448	0.15849939708059	0.0916617701031131	0.201395715800108	0.0667605855795643	0.0622797010141091	0.116423128790339	0.150063266161339	0.150741669911206	0.144920942099837	0.100758931772544	0.0884300985729184	0.0955300682538515	0.13066238588934	0.183084656459146	0.0650404005031223	0.230331404869901	0.106796565253323	0.21722753430582	0.0683401547708574	0.0616185166743599	0.0821912423732914	0.0795559762580149	0.223134628804794	0.246362011243255	0.246362011243255	0.0229591836734694	0.102827125501659	0.216167366172314	0.129222953058638	0.135266632941756	0.190158907743309	0.136076107733919	0.0762878461593551
hsa-mir-1233-2	0.136950103922638	0.139017451457864	0.141677025925949	0.125215824461627	0.132736286359578	0.147221319607794	0.121559167905747	0.138952794871502	0.136964626895933	0.144012862565192	0.155531964020675	0.16833416665009	0.161736180379347	0.118208057448442	0.118530307410712	0.11631939030448	0.15849939708059	0.0916617701031131	0.201395715800108	0.0667605855795643	0.0622797010141091	0.116423128790339	0.150063266161339	0.150741669911206	0.144920942099837	0.100758931772544	0.0884300985729184	0.0955300682538515	0.13066238588934	0.183084656459146	0.0650404005031223	0.230331404869901	0.106796565253323	0.21722753430582	0.0683401547708574	0.0616185166743599	0.0821912423732914	0.0795559762580149	0.223134628804794	0.246362011243255	0.246362011243255	0.0229591836734694	0.102827125501659	0.216167366172314	0.129222953058638	0.135266632941756	0.190158907743309	0.136076107733919	0.0762878461593551
hsa-mir-1290	0.324688223606302	0.32678665374114	0.329579610632458	0.327722835344157	0.324455156640877	0.33322018622536	0.326562528660577	0.348121793151447	0.346441896029502	0.373737371722711	0.368798318712749	0.333404860298678	0.385554219243173	0.366715141786096	0.346988879970588	0.325298147349251	0.335594827834683	0.362061783474267	0.449744389149074	0.233169748238081	0.202907790618699	0.343051869709911	0.339413206795537	0.345707871306194	0.35997003673024	0.317891210794363	0.234373817637041	0.255681393597094	0.292353149628104	0.456032015400127	0.304954811532544	0.545113866149572	0.290243603315011	0.369310080783188	0.290886119378838	0.176662248222148	0.198820809211902	0.304584078787142	0.342635401807529	0.496666261762657	0.496666261762657	0.0732164394585473	0.434434623208145	0.437603921633838	0.301648382165154	0.290313927942201	0.385178605789824	0.294240796535087	0.203460386105748
hsa-mir-1234	0.168575123508775	0.169107750955086	0.172100204767212	0.165581532265302	0.159763159583033	0.168035150257589	0.145709819743936	0.167464629303701	0.171449811939237	0.179974133109679	0.203957259670598	0.171588008569487	0.178332196604687	0.20318384642145	0.192272802588823	0.196016746740705	0.173826235466	0.16216003531107	0.237150829380738	0.10569746337743	0.100132550848361	0.194996923317571	0.176042678941435	0.177177110083445	0.172927044011647	0.167005263614085	0.118427351163329	0.128471896838643	0.138111053732733	0.187038330560659	0.0991886996139984	0.265470257550763	0.191550673949301	0.229827239623186	0.100265707365202	0.0666614005563437	0.0887174699722672	0.147584850605606	0.228390924527395	0.267532162047928	0.267532162047928	0.0340314136125654	0.206443171178055	0.192149704734109	0.145223447311429	0.13056711813592	0.207018938537008	0.156642326584216	0.0836580188927512
hsa-mir-522	0.168575123508775	0.169107750955086	0.172100204767212	0.165581532265302	0.159763159583033	0.168035150257589	0.145709819743936	0.167464629303701	0.171449811939237	0.179974133109679	0.203957259670598	0.171588008569487	0.178332196604687	0.20318384642145	0.192272802588823	0.196016746740705	0.173826235466	0.16216003531107	0.237150829380738	0.10569746337743	0.100132550848361	0.194996923317571	0.176042678941435	0.177177110083445	0.172927044011647	0.167005263614085	0.118427351163329	0.128471896838643	0.138111053732733	0.187038330560659	0.0991886996139984	0.265470257550763	0.191550673949301	0.229827239623186	0.100265707365202	0.0666614005563437	0.0887174699722672	0.147584850605606	0.228390924527395	0.267532162047928	0.267532162047928	0.0340314136125654	0.206443171178055	0.192149704734109	0.145223447311429	0.13056711813592	0.207018938537008	0.156642326584216	0.0836580188927512
hsa-mir-2110	0.230453963750003	0.229406771045279	0.232329632908286	0.226335969395574	0.224523098959986	0.203091016570738	0.2160390348978	0.213962957276285	0.216370530205316	0.23196866498955	0.240081551709162	0.184798452772741	0.229014599004548	0.292824564267075	0.27426032080451	0.300666095210595	0.215633408362842	0.270811873750273	0.321964471482804	0.165681626521627	0.145272209240875	0.255030299318117	0.245142401746916	0.248620463635942	0.25277732551527	0.2337536522701	0.169401778408901	0.186951057523635	0.200986232428667	0.297260806818746	0.180811360209287	0.388216489540768	0.278601267742553	0.252365512626113	0.170835210405189	0.118368508989188	0.139828468420897	0.22750791288222	0.220261774274723	0.363558053230485	0.363558053230485	0.0364559001208216	0.340081484348084	0.27781023507075	0.222302133242715	0.208218338136591	0.319487057096921	0.219019318191589	0.124740530464803
hsa-mir-323b	0.254026034011778	0.259722691030311	0.262579124214614	0.223076926452262	0.214531810375127	0.282714432988646	0.24127083896115	0.23083436486592	0.232657726264083	0.245521369592241	0.263195025648089	0.268018570019024	0.291523701273432	0.232217229538689	0.235656180828774	0.335457896390982	0.232270971884972	0.280648435389953	0.419445571670182	0.174544318409015	0.166435169243078	0.266176626957955	0.307733873040755	0.312664423755508	0.323783323356295	0.233338940840516	0.215697180035424	0.229274154594821	0.205947993708857	0.310805196288141	0.271607543853828	0.376684759037399	0.386084182304784	0.271469845289136	0.134544992973588	0.139178569540539	0.162691326759062	0.219785085882486	0.353112188751868	0.360218951863626	0.360218951863626	0.0465732358823921	0.242438785438509	0.294036526123108	0.223967286224017	0.220670945696511	0.375486764287947	0.236044119777597	0.154464359410476
hsa-mir-765	0.215413586825187	0.212445041991725	0.215367903854732	0.208109390730948	0.205151716779235	0.189837919577126	0.194841281034521	0.198781474964983	0.201663469216243	0.220472475402893	0.22600013615345	0.184487965566085	0.21202790254067	0.268906213278472	0.252516365360326	0.271919117914848	0.200617012228146	0.242039651318208	0.295824430057824	0.149745379920708	0.1329624422343	0.239084731992382	0.22915862829642	0.232085525583705	0.234334509995468	0.243825336411499	0.165796513492516	0.182801601676476	0.184583285120725	0.263991663186954	0.15068674288394	0.353605661858242	0.25500297614083	0.251744538212802	0.146808976589675	0.104472503557788	0.125932462989498	0.205947108657448	0.220030463741393	0.336982107687593	0.336982107687593	0.036343671923487	0.297272353547889	0.253498423427323	0.202810473585415	0.200611274307336	0.284883765344691	0.212780617323733	0.114830308966445
hsa-mir-147a	0.249073548156568	0.252587292606605	0.255380249497923	0.261279947735424	0.241395248492174	0.252070634615949	0.245022685582106	0.260174405541772	0.261081196290699	0.272236376306747	0.296268014640117	0.280586754040834	0.288125819346845	0.330966360037765	0.314219163367952	0.216332930318584	0.275389645862638	0.27664762116063	0.310264864550784	0.22467937967496	0.225227617950069	0.261669950599064	0.275582124893155	0.27981772224567	0.285418268796572	0.246407518188225	0.21032021432378	0.226732219532832	0.23442569702405	0.29103098250926	0.266765985624063	0.373808603613085	0.227295177913762	0.365422245392187	0.261101661456993	0.153344329886685	0.167781728237809	0.282608248455054	0.339364402667803	0.352444330302524	0.352444330302524	0.126750767997041	0.315087095948685	0.268975405225933	0.193438487348896	0.192794424851694	0.362786321679977	0.22229759515192	0.214372026986501
hsa-mir-329-1	0.124168232657018	0.128799444742437	0.131701452295608	0.0769399340555025	0.0845601343448252	0.149100656409368	0.0939102958782129	0.0880709431661874	0.0862936851413409	0.0945061639066953	0.093710877223864	0.0656097305734909	0.140257359192112	0.0831074827174411	0.0869557916125927	0.221163010921511	0.134757702316622	0.128951124987068	0.189975093696173	0.0513663476542659	0.0490545677396957	0.0486381439497324	0.199119375383202	0.200474617582686	0.213784939158877	0.11655117799071	0.112796105348199	0.108555772729642	0.0689815965567521	0.0963655820636245	0.235123839153118	0.0648271973606163	0.139585247727944	0.190865140765446	0.067592576949589	0.077683594457885	0.0788775947310276	0.0529028299830875	0.281967105868462	0.209320932525401	0.209320932525401	0.10488490140821	0.0662065528596796	0.0650265065517561	0.125997415784152	0.132991590661487	0.207155866010082	0.120197313108226	0.102368241771672
hsa-mir-329-2	0.124168232657018	0.128799444742437	0.131701452295608	0.0769399340555025	0.0845601343448252	0.149100656409368	0.0939102958782129	0.0880709431661874	0.0862936851413409	0.0945061639066953	0.093710877223864	0.0656097305734909	0.140257359192112	0.0831074827174411	0.0869557916125927	0.221163010921511	0.134757702316622	0.128951124987068	0.189975093696173	0.0513663476542659	0.0490545677396957	0.0486381439497324	0.199119375383202	0.200474617582686	0.213784939158877	0.11655117799071	0.112796105348199	0.108555772729642	0.0689815965567521	0.0963655820636245	0.235123839153118	0.0648271973606163	0.139585247727944	0.190865140765446	0.067592576949589	0.077683594457885	0.0788775947310276	0.0529028299830875	0.281967105868462	0.209320932525401	0.209320932525401	0.10488490140821	0.0662065528596796	0.0650265065517561	0.125997415784152	0.132991590661487	0.207155866010082	0.120197313108226	0.102368241771672
hsa-mir-548b	0.127957437605725	0.131995810791659	0.135393575817331	0.10530469274004	0.0980479951947968	0.149070113055152	0.106344020314779	0.10865207734595	0.106424552879953	0.108880716358122	0.119258230051361	0.0757556726816346	0.155807667479426	0.136675910844878	0.137202467147893	0.227783728737587	0.174239515624319	0.194891031742081	0.186416356799	0.0757093088755595	0.0746017395751281	0.0723070632413503	0.247484388035833	0.250095885441181	0.266449217663998	0.131684854906182	0.135467083246665	0.131154085752137	0.0940162513790232	0.110629223278063	0.262334675064623	0.0986778299296952	0.127086571219426	0.185129733209029	0.135400727607792	0.104297055836	0.106621006091211	0.0735887042615283	0.289864975205892	0.228651044399421	0.228651044399421	0.101858758633362	0.0759603545190141	0.0730557292318042	0.118114526764998	0.138134657464625	0.271598273219104	0.133810861393839	0.140464597911927
[truncated: 103 more rows]
[truncated: 501 more columns]
