# Supplementary material for: A novel semi-supervised model for miRNA-disease association prediction based on ℓ1-norm graph
Source: J Transl Med. 2018 Dec 14;16:357. doi: 10.1186/s12967-018-1741-y (PMC6295065; doi:10.1186/s12967-018-1741-y)
Supplement: Supplementary file 4 — Additional file 4. Results of the first type of case study on 16 common diseases. [file 12967_2018_1741_MOESM4_ESM.xlsx]

## Sheet: Breast Neoplasms
rankings

## Sheet: Carcinoma, Hepatocellular
rankings

## Sheet: Cervical Intraepithelial Neopla
rankings

## Sheet: Colorectal Neoplasms
rankings

## Sheet: Leukemia
rankings

## Sheet: Liver Neoplasms
rankings

## Sheet: Lung Neoplasms
rankings

## Sheet: Lymphoma
rankings

## Sheet: Nasopharyngeal Neoplasms
rankings

## Sheet: Ovarian Neoplasms
rankings

[truncated: 6 more sheets: Pancreatic Neoplasms, Prostatic Neoplasms, Stomach Neoplasms, Thyroid Neoplasms, Urinary Bladder Neoplasms, Uterine Cervical Neoplasms]
